# Supplementary material for: Survival prediction among patients with non-cancer-related end-stage liver disease
Source: PLoS One. 2018 Sep 21;13(9):e0202692. doi: 10.1371/journal.pone.0202692 (PMC6150508; doi:10.1371/journal.pone.0202692)
Supplement: S2 File — (XLS) [file pone.0202692.s002.xls]

## Sheet: S2_File.Data set used in analys
SEX	AGE	DXKD1	DXKD2	DXKD3	DXKD4	DXKD5	DXKD6	DXKD7	DXKD8	DXKD9	DXKD10	DXKD11	Event_death	INR	PT	Albumin	ALT	AST	T_Bilirubin	NA	K	Cr	RBC	WBC	Hb	Ht	MCV	MCH	MCHC	PL	RDW	BUN	eGFR	ascites
M	62	462	414	40391	25000	5715	45621	7051	53011	36610	V451	486		1.1	11.8	2.94	10	22	0.5	139	3.8	7.56	3.2	8.6	9.7	29.4	91.9	30.3	33	101	14.2	42.6	7 mL/min/1.73㎡(stage5:<15)	1
M	61	99662	585	59010	58389	5959	5921	5997	5715	53290	53540	389		1.1	12.1	2.94	23	32	0.6	143	4.9	7.51	3.03	6	8.9	27.4	90.4	29.4	32.5	145	17.5	56.7	7 mL/min/1.73㎡(stage5:<15)
F	81	49390	5990	25002	1120	2724	5738	5718	5758	V103		486		1	10.7	2.8	22	19	0.8	142	3.5	0.35	3.14	13.8	9.8	29.6	94.3	31.2	33.1	157	14.6	26.7
F	51	7100	57149	5119	3580	71949	7291	2888	2794	29620	25000	7100		1.1	11.2	3.7	18	23	0.4	141	2.9	0.48	4.05	5.7	12.2	37	91.4	30.1	33	289	13.2	4.7	>60 mL/min/1.73㎡
F	72	6823	3842	5672	41401	5285	549	5715	7030	28951	2848	6823		1.1	11.8	3.25	26	43	0.6	139	3.7	0.56	3.39	2.2	11.5	33.5	98.8	33.9	34.3	72	14	13.9		1
F	92	5849	51881	2765	5119	5715	2761	29021	2738	4019	73300	78079	1	1.4	15.1	2.31	6	53	0.3	139	4	1.13	5.74	4.2	13.6	42.8	74.6	23.7	31.8	63	13.8	33.7		1
M	74	496	5198	27541	5733	57149	7895	2639	2875	1120	7863	49322	1	1	10.9	2.44	25	353	0.5	143	3.7	0.67	3.23	8.4	9.5	29.7	92	29.4	32	113	18.3	14.6		1
F	74	389	486	5715	7030	25000	4019					389		1.1	11.9	3.95	19	21	0.5	141	3.8	0.52	5.29	4.4	11.5	37.6	71.1	21.7	30.6	151	15.7	11.3
M	66	6827	2651	5712	25000	4019	30300	V1004	V1007			6827		1.2	13.2	3.26	10	21	0.7	143	3.9	0.72		9.4	12.3	37				319		5.7	>60 mL/min/1.73㎡
M	25	5712	7895	2874	45621	2738	7824	29181	78009	7810	78052	5713		1.5	16.8	2.68	47	89	1.9	136	3.7	0.52	2.6	9.9	9.1	28.5	109.6	35	31.9	80	14.3	11.1	>60 mL/min/1.73㎡
M	76	5070	5712	5939	78820	6000	5920	30390	4019			389		1.3	14.6	3.67	94	89	0.4	143	3.6	1.42	3.42	6.8	10.2	31.4	91.8	29.8	32.5	289	18.5	20.5
F	50	486	5711	29181	V0262							486		1.2	15	2.68	34	77	1.8	137	2.5	0.47	3.3	6.7	11.3	33.4	109.7	37	33.7	75	14.4	5.3	>60 mL/min/1.73㎡
F	76	6826	5715	7054	7895	2874	2738	5738	29620	53081	53290	6829		1.3	13.4	2.43	18	38	0.6	140	3.6	0.83	3.29	4.6	9.8	29.4	89.4	29.8	33.3	123	15.9	15.8
F	61	6826	4660	5849	5789	5715	7054	2809	2880	4019	6989	6826		1.4	15.3	3.1	26	31	1	139	2.7	0.51	3.45	6.4	10.9	32.2	93.3	31.6	33.9	107	13.9	5.9	>60 mL/min/1.73㎡
M	59	40391	2740	27410	27549	5712	7804	V451	7895	7904	78701	388		1.2	12.8	3.33	25	63	0.8	140	3.8	4.99	3.27	3.9	9.1	29.1	89	27.8	31.3	145	18	14.4	12 mL/min/1.73㎡(stage5:<15)
F	65	7907	413	5118	5715	7051	2874	2867	2738	2761	2767	389		1.6	17.8	1.72	31	70	2.3	132	4.1	0.86	2.78	3.3	9.9	29.9	107.6	35.6	33.1	79	15.8	23.3	>60 mL/min/1.73㎡
F	45	3842	59010	5712	7054	9597	25000	30390	V1271			59080		1.4	15.8	3.04	42	73	1.5	137	3.2	0.48	3.72	5.9	12	35.8	96.2	32.3	33.5	137	14.1	5.1	>60( 140 僅供參考) mL/min/1.73㎡
F	80	6826	389	99859	25000	5715	4019	45621	4558	1104		6829		1.4	14.9	3.06	22	36	1.9	139	3.4	0.59	3.68	3.7	9.7	30.9	84	26.4	31.4	53	16.7	4		1
F	41	7051	311	78601	3009	7804	38810	38600	7842			57140		1	11.2	3.63	276	116	0.3	140	4	0.6	4.62	4.4	13.4	41.1	89	29	32.6	215	14.8	9.5	>60 mL/min/1.73㎡
M	80	7824	5715	5730	4239	40391	4289	5119	3970	42731	4389	57140		1.5	15.8	3.9	24	28	2.8	135	5.2	1.76	3.48	3.9	8.2	26.6	76.4	23.6	30.8	82	18.2	51.7
F	80	5715	5722	5118	5990	2867	7051	45621	4568	7895	28951	5990		1.5	16	2.64	25	37	0.8	134	4.2	0.85	3.24	5.8	8.6	27.9	86.1	26.5	30.8	113	25.3	23.7
M	87	5272	56210	5715	4019	25000	5939	2948	4389	V1271		5272		1.2	12.8	2.16	19	23	0.7	138	2.8	1.34	4.57	9.5	12.4	37	81	27.1	33.5	134	13.4	13.3
F	67	5990	5715	7895	5589	7030	2874	25040	58381	25050	36201	78701		1.8	19.7	2.21	53	101	1.7	141	4.1	3.22	2.32	3.5	7.3	22.3	96.1	31.5	32.7	34	17.3	44.2	14 mL/min/1.73㎡(stage5:<15)
M	48	56081	585	V427	4280	5715	7051	3968	4149	25000	V451	585		1.1	11.5	4.5	21	38	0.9	134	4.2	11.1	3.51	9.2	10.5	32.5	92.6	29.9	32.3	287	15.8	88.5	5 mL/min/1.73㎡(stage5:<15)
F	53	3811	6825	25052	36201	5711	75310	72610	72612	53290	53081	25002		1.7	18.5	1.85	51	145	3.9	130	3.4	0.66	2.91	18	10	29.2	100.3	34.4	34.2	155	12.3	17.2	>60 mL/min/1.73㎡
F	74	5750	40391	43491	5715	25000	53081	28951	5738	7283	V0261	389		1.1	12.2	3.22	27	29	0.7	136	4.1	4.43	3.39	4.8	10.1	30.2	89.1	29.8	33.4	43	17.6	46.6
M	58	3842	5712	7032	5723	45621	2874	2867	28951	7824	4019	7806		1.6	17.7	2.18	31	60	2.3	138	4.3	0.64	3.62	3.8	11	33.2	91.7	30.4	33.1	37	17	9	>60 mL/min/1.73㎡
M	45	6825	7291	5718	2824	36900	V1084					389		1.1	11.8	3.44	83	89	1	142	3.7	0.76	5.57	7.4	11.7	35.7	64.1	21	32.8	200	16.6	14.1	>60 mL/min/1.73㎡
F	59	70710	417	53551	5715	7895	2848	7032	2809	4019	4599	6829		1.4	15.6	2.26	16	39	0.8	139	3.4	1.06	2.48	2.6	8	24.5	98.8	32.3	32.7	46	15.8	25.7	53 mL/min/1.73㎡(stage3:30-59)	1
F	56	6826	5715	5716	28951	7895	2874	7824	28529	2800	5849	6829		1.6	17.3	2.39	35	58	9.6	119	5	1.14	3.2	6	9.3	27.7	86.6	29.1	33.6	121	27	27.8	49 mL/min/1.73㎡(stage3:30-59)	1
F	36	6170	6253	6149	6146	7030	7051	5711	30390			6140		1.1	11.5	4.71	13	17	0.4	140	4.7	0.51	4.51	6.2	13.2	39.9	88.5	29.3	33.1	240	13.3	7.9	>60 mL/min/1.73㎡
M	87	2390	5738	5715	5723	4280	4019	25000	6000	5718		49322		1.24	13.1	2.4	52	47	1.8	139.1	3.54	1.09	4.06	7.1	13.4	38.8	95.6	33	34.5	80	13.8	25		1
M	53	7098	6869	5715	7054	V1007	45621	4568	7895	7892	2859	6826		1.32	13.5	1.9	29	58	1.3	138	3.7	0.79	1.89	8.9	9.4	28.8	96.3	30.2	31.3	170	22.1	10	>60 mL/min/1.73㎡	1
M	71	7892	2875	5715	7030	V1007	7902					5715		1.2	12.5	3.7	15	22	1.2	142.6	3.81	1.1	3.43	1.4	9.9	29.9	87.2	28.9	33.1	5	14.7	18
M	47	5712	45621	53540	2800	5789	4550	5798	30390	V1271		5789		1.23	13	2.6	35	93	3	133.8	3.59	0.9		14.8	9.3	27.4				214		30
M	78	5715	7895	5119	5849	40391	3849	2767	2766	7051	2800	7895		1.37	14.1	1.9	26	65	0.7	130	4.5	2.32	2.4	5.3	6.5	21	103.8	32.9	31.7	119	19.5	57		1
M	73	1512	5715	7032	4019	25000	6000	V1007				1519		0.94	10	4.1	22	26	0.7	142.4	4.03	0.9	3.33	6.6	10.1	31.6	94.9	30.3	32	266	13.9	22
F	76	5715	7032	7895	5990	57420	53190					5715		1.55	16	2.4	68	87	3.3	135.1	4.49	0.52	3.37	4.2	8.9	26.4	101.5	34.4	33.9	68	18.4	11		1
F	76	5990	570	5715	7895	6944	7030	5768	6869	4019	73300	389		1.79	18.3	2.6	423	507	10	142.4	3.76	0.82	3.55	8.3	11.1	31.6	89	31.3	35.1	88	20.7	24
F	59	5715	5722	5724	7895	2738	7032	5589	78791	78900	7242	5715		1.58	16.3	2.2	63	73	3	128.5	3.84	1.06	3.56	8.8	11.4	33.2	93.3	32	34.3	84	17.7	42		1
M	43	431	3485	3484	5672	389	78559	5712	5722	30390	7030	431	1	1.96	19.9	2.7	367	1798	11.7	146.5	2.1	1.19	1.44	17.5	5.8	17	118.1	40.3	34.1	53	19.6	23
M	68	7856	5715	7054	V644	1579	1561	7243				7824		1.12	11.8	3.7	64	64	0.8	137.7	3.48	0.81	4.34	4.9	13.4	38.4	88.5	30.9	34.9	73	12.5	8
F	51	5715	7892	7895	7030	6824	7823					5715		1.46	15	2	27	45	2.3	137.5	3.61	0.69	2.97	1.9	8.9	27.6	92.9	30	32.2	68	17.2	16	>60 mL/min/1.73㎡	1
M	44	570	7032	5722	5712	7895	3849	5672	5724	2859	30390	570	1	2.15	22.3	1.7	405	380	12.6	132.5	2.68	3.16	3.85	4.5	11.6	34.2	88.8	30.1	33.9	59	16.3	86	21 mL/min/1.73㎡(stage4:15-29)	1
M	40	78609	514	2766	5718	2768	5939	29590	7904			4280		1.13	11.9	3.4	171	105	2.4	133.3	4.35	2.29	4.53	8.7	14.3	42.8	94.5	31.6	33.4	247	15.2	63
M	70	53240	5302	486	389	5712	7895	2768	2639	2859	30390	5789		1.56	16.1	2.2	60	150	6.6	142.3	3.51	0.7	3.01	12.2	9	26.7	80.4	27.9	34.7	167	16.2	9		1
F	58	53140	2809	2824	5716							5789		1.21	12.8	2.3	28	67	3	143.2	2.81	0.37	4.31	9.9	12.5	36.8	85.4	29	34	34	13.9	15
M	49	41401	5715	7030	2724	4019	V1271					4139		1.12	11.4	4.5	35	41	1	137.1	3.5	0.82	5.17	6.1	16.5	46.6	90.1	31.9	35.4	159	12.9	12
F	42	5712	45620	30390								5789		1.57	16.1	3.3	18	61	3.5	126.4	3.22	0.5	2.23	5.1	7.1	20.3	91	31.8	35	72	19.5	5
F	55	41189	7851	7140	4280	5716	2449	4019				4289		0.98	10.4	3.8	34	32	0.6	141.6	3.97	0.7	3.97	9.4	12.8	38.1	96	32.2	33.6	198	12.5	9
F	47	5789	4568	5715	45621	V1007	2867	5722	5798	5990		5780		1.36	14	2.3	19	187	2.5	140.7	3.08	0.81	2.61	6.4	7.6	23.1	87	28.4	32.6	41	16.9	7
F	68	5400	5715	570	2761	78820	25000	4019	42731			5990		2.12	21.5	2.3	43	1660	1.6	136.2	5.17	1.12	5.28	25	11.3	33.5	63.4	21.4	33.7	175	15.8	11		1
F	71	25020	5715	7054	5723	7895	7892	4019	24290	73300	5234	25000		1.17	12	2.9	46	52	1.6	134.4	4.44	0.54	3.59	4.7	11.7	34.9	97.2	32.6	33.5	70	12.4	20
M	49	5712	45620	2800	53290	5711	57420	30390				5789		1.3	13.5	2.8	57	79	3.3	136.2	2.87	0.76	3.49	3.5	9.6	29.1	83.4	27.5	33	78	20.5	12
M	49	5712	45620	5722	5720	389	5119	7054	7895	7224	7230	5789		1.31	13.8	2.9	31	30	1.2	138.1	4.17	0.74	3.3	11	9.6	28.4	86.1	29.1	33.8	87	16.8	20	>60 mL/min/1.73㎡	1
M	58	5715	45620	51881	1431	389	78559	486	5184	5722	7892	5789	1	1.5	15.4	1.9	161	96	3.3	132	4.3	1.08	3.94	15.1	10.3	30	87.8	29.2	33.2	132	20	39	>60 mL/min/1.73㎡
M	49	2111	5715	45621	7892	7030	25000					5715		1.15	11.8	3.1	57	73	0.8	138.4	3.74	0.74	3.8	4.2	9.2	29.6	77.9	24.2	31.1	185	18.1	15
M	78	43491	42731	5718	57420	2767	25000	4019	2724			434		1.12	11.7	3.9	19	40	2.5	140.3	4.42	0.96	4.37	6.9	13.2	39.1	89.5	30.2	33.8	152	12.9	19
M	54	5770	5778	57491	5712	99859	5679	53170	4019	30390		5770		1.02	10.8	3.9	20	45	0.7	137	3.9	0.52	4.1	10.5	14.3	41	100	34.9	34.9	252	13.4	2
F	54	5712	2875	3840	2800	5789	311	30390				5712		1.15	12	3.5	33	95	3.2	138	3.54	0.7	1.83	2.8	8.9	26.7	113.1	37.7	33.3	9	>14.5	7	>60( 87 僅供參考) mL/min/1.73㎡
F	86	4821	5990	586	2738	2761	2765	2768	2866	5715	5789	486		1.21	12.4	2.1	121	204	0.5	131.2	2.53	1.14	2.44	4.6	8.1	25	102.5	33.2	32.4	30	19.6	31		1
F	73	389	5849	486	4281	5715	5733	5939	4240	42731	9721	389		2.17	22.5	3.4	725	91	2.1	143.3	5.31	3.61	3.5	12.4	10	31.9	91.1	28.6	31.3	44	16.7	91		1
F	86	5070	5722	53240	4280	5730	5715	73342	4019	42731	73390	5789		1.13	12	3.3	21	29	1.8	152.7	2.82	0.87	3.11	11.8	8.6	27.1	87.1	27.7	31.7	158	18.3	12
M	62	7032	5712	43491	4019	30390						5733		1.44	15.2	2.7	859	554	1.9	141.1	3.63	0.92	4.08	4.9	12.9	38.6	94.6	31.6	33.4	147	13.1	9
M	77	82021	40391	4260	41400	28521	514	99662	99669	9993	5679	82021	1	1.14	11.4	2.6	4	131	2.2	134.7	4.6	7.42	2.84	5.7	8.4	24.6	82	28.2	34.3	109	16.5	72		1
F	72	5716	7895	2452	2449	4019	25000					5715		0.96	10.1	1.8	30	63	0.5	140.9	3.56	0.49	3.76	5.2	11.4	34.4	91.5	30.3	33.1	164	13.3	10
F	70	1122	5715	45621	7895	585	25000	V0262				5990		1.18	12.3	2.4	19	37	1	136.7	3.69	0.75	2.81	2.6	10	28.5	94.3	32.4	34.3	70	14.5	17
M	81	486	5715	51881	40391	500	7895	7892	5849	389	2765	496	1	1.31	13.4	3	29	36	1.4	140.8	2.66	3.52	3.45	3.3	12	36.2	86.1	28.1	32.7	41	15.9	56		1
M	72	40391	5119	6823	99662	500	V1052	5715	2740	25000	44422	585		1.15	12	2	29	37	0.4	133.5	5.52	12.6	2.74	8.7	8.5	26	94.9	31	32.7	435	15.7	112
F	67	1518	5715	7892	25000							1519		1.04	11	3.5	28	37	0.7	140.7	3.9	0.63	2.87	8.7	9.1	27.5	95.8	31.7	33.1	238	14.2	12
F	76	5715	5722	5640	53089	53540	49121	7051	4389	V0261		5722		1.08	11.3	4.1	14	29	1.2	138.9	3.69	0.87	4.35	10.5	13	38.4	88.3	29.9	33.9	125	14.3	29
F	76	5990	414	4821	78009	5722	5715	45621	57420	2768	78609	5990		1.08	11	2	13	44	0.8	139	3.7	0.71	4.17	5	9.4	31.4	86.3	26.9	31.1	88	23	15
M	56	570	7030	5738	5715	75739	4476	78901				5715		1.32	13.5	2.7	105	60	2.1	141.4	4.25	0.86	3.68	3.6	12.9	38.9	105.7	35.1	33.2	125	15.6	9
M	74	43491	36231	40391	5715	2768	6803	6808	7051	53081	31289	585		1.07	11.3	3	52	30	0.6	133.9	3.49	10.42	2.87	8.4	9.9	28	97.6	34.5	35.4	129	14.6	76
M	55	4111	4139	5712	7051	25000	30390					4139		1.04	11	4.3	37	29	0.7	142.6	3.86	0.83	4.87	12.7	15	42.9	88.1	30.8	35	168	13.4	14
M	63	5722	53140	53240	5715	7030	7892	7895	45621			5722		1.31	13.8	2.2	76	103	2.9	131.9	5.61	1.5	3.49	4.8	11.3	32.8	94	32.4	34.5	92	15.6	52		1
M	57	5990	6000	5718	5920	7907	4189	319	57410	7948		5990		1.03	10.9	2.4	69	83	3.8	131.3	3.77	0.8	5.53	6.6	11.1	34	61.5	20.1	32.6	53	14.5	13
F	78	5715	7895	53081	25000	4019						5715		1.12	11.5	3.7	20	34	1.2	134.1	4.4	2.2	3.11	3.5	10.2	30.6	98.4	32.8	33.3	109	13.5	21		1
M	46	5722	5712	45620	6826	7051	30390					5722		1.32	13.5	2.2	378	885	1.7	134.2	3.6	0.86	2.14	5.2	6.6	19.6	91.6	30.8	33.7	67	17.3	19
F	72	5722	5715	45620	51881	3811	78559	5849	388	5672	2767	5722	1	1.82	18.8	1.8	26	117	2.9	140.1	2.91	1.56	2.19	6.7	9.9	29.4	103.7	32.4	31.3	24	24.3	37		1
M	74	5184	53140	5715	45621	5722	7895	6822	6823	380	2766	5184		1.32	13.5	2.1	45	55	2.3	137	3.63	0.62	2.28	1.6	6.3	19.1	88.6	28.1	31.7	83	17.7	20		1
M	74	5715	5722	5672	389	486	5990	413	5724	45621	7895	5715	1	1.2	12.7	2.7	45	44	1.3	136.6	3.13	0.53	2.82	0.9	8	24.4	86.5	28.4	32.8	68	15.6	22		1
F	65	5715	5722	4019	7806	485	389					5715		1.34	13.7	3.1	22	34	6.2	141.7	2.46	0.54	4.04	3.7	13.7	39.7	98.3	33.9	34.5	75	14.5	7
F	71	5722	5715	5733	73300	73313	311					5715		2.27	23.7	2.4	401	627	8	139.9	3.86	0.61	3.17	6.7	11.3	32.3	101.9	35.6	35	96	17.6	11		1
M	76	8600	80703	95205	486	51881	496	2767	5713	40290	25000	8600		1.12	11.5	2.2	66	112	0.9	136.5	3.32	1.54	4.06	11.3	12.4	37.4	92.1	30.5	33.2	131	13.1	24
F	77	48283	388	78559	51881	5849	40391	5715	45621	4568	53011	585		1.18	12.1	2.4	31	44	0.3	129.6	3.66	6.2	3.54	14.9	11.1	33.2	89	32.2	36.2	257	18.9	168
F	67	57149	7824	2869	57420	2824	2390					57140		1.47	15.5	3.1	891	1169	16.4	134.5	3.81	0.58	4.57	3.8	8.4	24.8	54.3	18.4	33.9	29	18.1	10
F	56	380	5990	414	5119	5715	5722	7032	57420	73342	25000	5715		1.8	18.9	2.4	18	31	2.9	132	3.85	0.84	3.19	3.3	7.7	23.4	73.4	24.1	32.9	33	20.5	16	>60 mL/min/1.73㎡
F	62	72886	5715	45621	5722	5990	414	7030	57410	7892	53390	5715		2.51	26.1	2	12	30	3.9	137	3.3	0.53	2.62	3.6	9	27.1	105.3	33.2	31.5	19	18.3	11	>60 mL/min/1.73㎡
M	82	5990	2768	5715	7895	5722	5723	7892	2724	6000	25000	7806		1.18	12.5	2.2	13	29	1	142.1	2.57	1.09	2.73	2.8	7.7	23.2	85	28.2	33.2	92	14.8	12		1
M	49	71196	5712	45620	5849	40391	5722	1369	53190	5724	25000	71100	1	1.62	16.7	2	32	89	10	136.9	3.49	2.3	3.43	7	7.6	23.1	67.3	22.2	32.9	103	19.1	70		1
F	61	1744	7030	5718								1749		1.05	10.7	3.6	254	199	0.5	139.7	3.85	0.65	4.41	7.4	12	37.4	84.8	27.2	32.1	286	15.7	11	>60 mL/min/1.73㎡
F	69	5715	7051	5722	5724	5849	585	389	5728	25000	V1007	7824	1	2.09	21.6	2.6	123	169	23	139	3.6	2.72	3.19	11	10.3	29.6	92.8	32.3	34.8	128	18.5	30	17 mL/min/1.73㎡(stage4:15-29)	1
M	53	5722	5712	2809	2390	2910	78039	2869	53190	45621	7824	5722		1.56	16.4	2.8	30	96	4.7	145.5	3	1.22	4.1	16.2	8.4	29	75.1	21.7	28.9	131	20.6	13
M	53	5789	56989	5712	45620	389	30390	5723	53789			5789	1	2.44	24.6	3	27	88	6	138.7	3.43	1.39	3.25	7.5	10.1	29.4	93.8	32.6	34.8	86	18.9	12		1
M	51	5789	4568	5715	45620	V1007	53789	53240	3811	5990	1459	5789		1.53	15.7	2.4	37	49	3.9	134.8	2.95	0.88	2.93	6.4	7.5	21.7	91.1	31.4	34.5	40	16.2	17	>60 mL/min/1.73㎡	1
F	62	4280	4149	41401	5715	496	5119	V4582				4289		1.26	13.3	3	21	34	3.6	135.1	3.74	0.99	4.47	4.5	13	40.3	90.2	29.1	32.3	151	21.7	22		1
F	88	5716	5722	7895	486	51881	2409	5191				57511		1.14	11.9	3.3	38	57	2	137.5	4.85	0.85	4.61	5.9	10.7	35	75.9	23.2	30.6	104	15.3	17		1
M	51	5715	45620	5722	486	40391	2765	25000	2738	2767	4389	5789		1.24	12.7	2.7	54	103	2.3	100.4	2.89	0.91	2.01	7.3	6.6	22.5	111.9	32.8	29.3	29	22.5	27		1
M	90	53490	5070	51881	42731	5715	7892	2875	57420	2113	4550	78701		1.2	12.3	3.2	24	37	1.8	147.2	4.38	1.33	3.28	11.2	10.7	33	100.6	32.6	32.4	98	16.2	40
M	81	486	45981	5715	6000	3320	4019	1370	V1271	V122		4289		1.1	11.2	3.3	37	53	1.1	140.6	3.58	0.93	4.2	6.9	14.4	41.3	98.3	34.3	34.9	113	13.3	12
F	78	3842	78559	5990	5761	5715	2554	7030	44422	2449	25000	78550		1.27	13.4	3.1	148	91	2.8	158.4	3.85	1.62	3.24	11.6	14.3	41	99.1	34.3	34.6	125	16.7	63
M	48	5711	5712	5722	7824	7895	7892	53011	53190	53290	485	7824		1.4	14.7	2.7	98	136	15.4	136.9	3.88	0.72	2.62	8.8	9.3	27.2	103.8	35.5	34.2	199	17.9	7		1
M	57	5715	45620	2875	25000	389	7806	6000	V1271			5715		1.2	12.7	3.3	34	35	1	141.3	4.23	1.02	3.93	2.9	9.9	31.9	81.2	25.2	31	30	17.3	10
F	58	4568	5789	5712	45621	51881	5722	9331	389	5070	5990	78009	1	2.09	21.6	1.8	27	57	14	138.9	3.46	0.9	2.64	6.1	6.3	19.9	96.2	31.8	33.1	52	24	17		1
F	40	6142	5679	541	5680	9974	2859	389				6140		1.19	12.4	2.3	15	20	3.3	137.3	3.56	0.72	3.21	10.4	10.5	30.8	96	32.7	34.1	301	12.3	4
M	49	5722	380	51881	5712	53140	7895	486	4019	7070	3578	5722	1	1.65	17.3	1.2	126	187	1.9	154.6	2.93	0.83	2.63	10.7	10.2	29	106.1	33.1	31.2	94	19	12	>60 mL/min/1.73㎡	1
F	80	48283	49390	51881	585	389	5715	2869	4820	53340	7030	49322	1	1.31	13.4	2.8	31	42	1.2	137.9	4.85	3.18	1.95	27.8	10.3	29.5	100.5	35.4	35.2	25	22	52
M	58	5712	45621	7895	2113	53190	7030	5723	53789	5722	389	5715		1.43	14.8	2.6	25	50	3.1	139	2.72	0.81	3.35	10	10.2	31.3	93.4	30.4	32.6	82	17.9	11	>60( 98 僅供參考) mL/min/1.73㎡
F	74	5579	48283	51881	389	78559	V0991					5679	1	1.5	15.4	2.8	18	49	3.1	132.7	3.76	3.64	3.71	17.5	10.5	31.2	84.1	28.3	33.7	293	16.4	30		1
M	61	4280	3970	5715	7054	7895	5730	42731	4019			4280		1.46	15	3.5	15	31	2.8	140.1	3.47	1.03		3.8	12	35.7				87		20		1
M	46	5712	45620	5722	56210	2767	2760	4550	78791	90	30390	5789		1.7	17.8	1.9	72	217	12.9	130.7	4.47	0.5	4.52	7.8	11.3	32.4	97.3	33.8	34.8	28	20.7	45		1
F	69	7211	34400	8052	8054	5715	5722	7895	7032	6823	7384	8052		1.27	13	2.3	45	64	2.7	125.2	4.04	0.55	3.24	7.7	11.6	33.9	104.6	35.8	34.2	150	17.4	19
F	84	5722	43491	78039	5715	7895	7892	78009	7806	389	2800	5722		1.98	20.7	2.2	55	103	9.5	139	3.8	0.73		14.7	8.9	25.8				164		19		1
M	87	41091	486	51881	5678	3843	1179	42731	25080	1369	4271	41090	1	1.68	17.3	2.5	35	61	1.9	137.9	3.07	1.46	2.72	7.2	9.6	29.2	96.3	32	33.2	121	17	38		1
F	41	85221	85201	5712	5722	5990	7030	53140	4550	4553	30390	85220		1.26	13.3	3.4	28	127	8	133.5	3.86	0.4	3.65	8.4	10	31.3	85.8	27.4	31.9	97	17.5	5	>60 mL/min/1.73㎡	1
M	80	2391	5119	500	4280	5715	49121	42731	4019	25000	2749	1629		1.09	11.1	2.5	29	26	0.8	130.1	3.02	0.99	3.52	11.8	10	30.4	86.4	28.4	32.9	209	14.7	20
M	48	7895	5712	5722	2867	7931	7892	30390	V0261			5712		1.76	18.4	2.1	14	54	17.6	142.5	2.55	0.91	2.78	47.2	10	30.7	101.1	33.8	33.5	156	20.5	15		1
M	76	41071	41401	4289	4019	5715	V0261	V4501				4280	1	1.12	11.4	3.8	46	179	1.5	143.3	2.93	1.69	4.33	6.7	14.4	42.4	97.9	33.3	34	98	13.4	12
M	65	6820	5715	5722	7030	25000						6819		1.12	11.4	3.4	109	70	0.9	135.4	4.55	0.68	4.34	7.9	12.5	37	85.3	28.8	33.8	136	12.5	20
F	58	2848	2809	5715	7030	7895	7892	2738	30000			5715		1.31	13.6	3.7	12	18	2.1	142.4	3.36	1.3	2.32	1.1	5.1	18.1	78	22	28.2	19	20.6	25
M	43	40391	99681	2859	5715							585		1	10.6	3.5	89	86	0.6	138.7	2.93	7.71	2.19	3.7	7	21.1	96.3	32	33.2	157	15.5	24	8 mL/min/1.73㎡(stage5:<15)	1
F	78	5715	5722	5723	7895	5849						5715		1.91	19.7	2.9	27	78	4.1	132.4	4.17	2.72	3.56	7.7	10.8	30.8	86.5	30.3	35.1	143	20	46		1
F	84	5990	389	5679	5768	5849	5716	701	6930	7291	2449	5990		1.22	12.5	1.4	271	370	4.4	131.5	3.04	0.8	3.39	7.6	9.4	27.7	81.7	27.7	33.9	217	15.8	19		1
M	40	5712	45621	5722	7895	5119	5672	5728	2875	4821	53190	5715		1.82	19.1	2.6	148	518	7.8	137.8	2.91	0.74	2.23	7	9.4	26.8	112.1	39	34.8	85	17.6	7	>60 mL/min/1.73㎡	1
M	48	5712	45620	585	5722	5070	51881	7895	5849	2740	30390	5789	1	1.79	18.5	2.3	47	89	4.1	148.2	3.51	2.67	3.41	6.2	9.4	28.6	94.4	29.6	31.4	32	20.3	55
M	69	4280	4149	4241	5715	5730	4019	25000	7824			4280		1.14	11.7	2.6	24	35	2.6	140.6	4.31	1.2	3.8	7.8	11.9	36.1	95	31.3	33	116	17.3	32
F	64	7030	5728	5715	7895	5722	25000					5733	1	5.53	53.5	2.6	155	204	27.8	127.2	5.28	1.02	3.54	12.8	11.9	34.5	97.5	33.6	34.5	87	16.2	27
M	86	389	78559	5679	5712	45621	7895	53290	53540	485	25000	585	1	1.25	13.2	3.5	282	61	2	134.5	3.17	3.8	4.45	11.4	13.4	38	89	30.8	34.6	142	15.2	58		1
F	80	5761	389	5715	2875	2869	7895	7051	496	505	3899	5715		1.55	16	3	36	50	2.3	137.7	2.78	0.91	4.46	9.7	13.5	40.8	91.5	30.3	33.1	117	15.5	14		1
F	36	485	42781	1370	57149	709						4659		1.01	10.7	4.1	274	179	0.4	138.4	4.43	0.53	3.88	2.2	11.5	35.1	90.5	29.6	32.8	110	11.5	16
F	80	55221	5679	5715	7051	4019						55321		1.33	13.8	2.5	12	43	3	137.9	3.12	0.9	3.07	6.2	10	29.1	94.8	32.6	34.4	81	16.1	17		1
M	55	5720	5119	5715	V1007	7892	2875	7051				5715		1.24	12.7	2.8	37	55	2	136.8	3.75	0.8	3.98	7.7	13.8	39.7	99.7	34.7	34.8	17	15	12
M	78	5712	45621	5722	51881	5849	430	431	78039	3483	2765	5789	1	1.88	19.7	1.7	84	108	12.3	144.7	3.38	1.54	2.61	14.1	7.3	21.5	104.6	33	31.5	39	>14.5	45
M	40	7032	5715	7892	7895	22804						7824		1.19	12.2	3.4	1403	1198	9.3	137.8	4.58	1.06	4.77	9.6	14.2	42.2	88.5	29.8	33.6	183	16.8	10		1
M	41	5722	5712	45620	4275	389	78559	7895	4271	30390		5722	1	5.12	54	2	177	938	13.7	148.4	4.95	3.94	3.13	9.3	9.7	30	85.6	27.5	32.1	33	19.7	25		1
M	78	5715	45620	4568	7895	486	5939	25000	V1271			5789		1.12	11.8	2.5	22	29	1.2	135.3	2.92	1.58	3.91	7.7	9.1	27.5	83.4	29.4	35.3	58	14.4	24
M	45	5712	5722	53270	30390							5715		2.09	21.6	2.3	101	154	15.5	134.4	3.79	0.77	2.96	7.2	10.4	29.9	101	35.1	34.8	67	15.9	12		1
F	71	431	389	486	51881	5715	7030	25000	4019	V1271		431	1	1.24	12.7	2.8	52	61	1.1	135.1	3.49	0.61	3.58	3.7	8.7	27.4	76.5	24.3	31.8	109	14.9	21		1
F	77	5990	4185	7140	51881	486	5715	7051	7895	4785	2859	5990		0.98	10.3	2.8	5	50	1	113	3.77	1.06	2.69	13.1	8.7	23.6	87.7	32.3	36.9	100	13.4	25		1
M	72	5715	7895	5119	5990	53290	57420	2449	95901			389		1.13	11.6	2.1	9	29	0.4	144.2	2.52	1.11	2.83	7.9	9.1	26.5	93.6	32.2	34.3	101	14.9	6		1
F	39	7032	57420									57141		1.41	14.5	3.2	313	207	8.5	142.5	3.53	0.72	3.98	5.1	12.1	36.2	91	30.4	33.4	155	15.3	6
M	32	86405	86803	85202	29181	5712	30390					86800		0.94	10	4.2	355	2889	1.9	133.2	4.96	0.69	3.59	6.4	8.4	24.4	93.3	31.2	33.4	68	17.9	5
M	69	2308	57420	5715	7051	25000	4019					5749		1.01	10.7	3.5	24	23	1	140	4.58	1.61	5.1	7.1	15.7	45.5	89.2	30.8	34.5	150	13	25
M	54	5712	45620	2875	7895	4279	7892	2762	2767	30390		5715	1	1.89	19.5	2.6	41	142	19.1	137.8	2.78	0.61	3.12	9	11.1	33.6	89.4	30.4	34.1	21	17.7	9		1
M	48	5715	45620	78039	5849	486	389	78559	2512	2767	7030	5780	1	1.34	13.7	2.5	53	94	2.4	142.5	3.93	0.81	2.73	14.3	7.9	23.9	87.5	28.9	33.1	188	14.6	10		1
F	95	5601	56982	5579	5070	51881	78009	2761	1369	2762	56039	5678	1	0.98	10	3.1	27	36	1.6	113.3	3.98	0.34	3.17	8.4	10.1	28.5	89.9	31.9	35.4	147	13.2	12
M	68	5720	4821	5119	388	5601	2740	53011	5939	4019		5679		1.75	18.1	1.9	62	62	1	136	5.7	3.85	3.23	8.6	9.2	28.2	87.3	28.5	32.6	199	15.7	52
F	77	3849	5849	40391	5728	5715	45621	7895	25002	78559	9998	51881	1	1.21	12.4	1.9	82	167	7.4	124.7	2.89	4.85	1.97	12.2	7.8	22.2	94.9	32.5	34.2	110	21.8	88		1
M	60	51881	5770	486	389	78559	1363	42741	42789	5715	V08	51881	1	1.33	14	1.9	75	138	1.5	135.2	3.81	0.59	2.94	5.8	10.2	28.5	100	35	35	73	14.7	19		1
M	43	71105	73342	5712	2875	5789	3811	51882	5849	4019	30390	73342	1	1.79	18.8	2.3	193	991	9.7	137	5.78	2	2.93	35.4	8.5	25.7	90.4	31.4	34.7	23	16.4	96
M	45	5712	45620	7895	5849	3842	78559	53230	53190	5722	7030	5712	1	1.49	15.7	2.6	71	126	38.4	129.4	2.95	1.53	3.04	2.4	8.9	26.2	86.2	29.3	34	78	18.9	144	49 mL/min/1.73㎡(stage3:30-59)	1
M	66	389	71105	40391	51881	5789	56982	53140	4168	5715	7892	71526	1	1.4	14.4	1.9	771	641	2.8	135	4.71	2.82	3.09	12	9.2	28.1	86.4	29.1	33.7	16	15.8	42
F	51	5715	45620	78559	486	5672	53290	7054	25000	V1042		5789		1.21	12.4	3.2	161	40	0.8	149	2.9	1.06	4.46	9.9	11.5	35.6	79.8	25.8	32.3	160	20.9	14
M	67	1505	496	2848	5715	2880	3369	7054	51889			1501		1.12	11.4	3	82	110	1.1	134.3	3.91	0.66	3.59	2.6	11.6	33.1	92.2	32.3	35	86	17.4	19	>60 mL/min/1.73㎡
M	53	5712	5722	7895	3811	7070	1330	73342	1105	7892	30390	5715	1	1.51	15.5	2	22	62	6.7	136	4	1.07	2.62	5.1	8.7	26.8	102.3	33.2	32.5	62	16.8	14	>60 mL/min/1.73㎡	1
M	79	1629	1972	1985	1976	1977	51881	389	486	5672	7994	5649	1	1.55	15.9	2.2	28	179	1	130	3.8	1.2	4.14	11.6	10.9	35.1	84.8	26.3	31.1	53	19	26		1
M	41	1459	5715	5723	7892							1450		1.05	10.7	4.2	32	70	1.1	133.2	4.17	0.7	4.89	10.8	11.3	36.9	75.5	23.1	30.6	158	16	9	>60 mL/min/1.73㎡
M	65	V581	1629	V641	570	7020	4019					1629		1.72	17.6	2.1	1706	1811	11.8	133.1	3.6	0.84	3.21	9.5	10.2	29.9	93.1	31.8	34.1	56	19.3	24		1
M	53	6822	5715	7892	7895	57420	25000					6829		1.38	14.3	1.8	57	90	1.9	138.2	3.35	0.75	2.75	6	9.7	27.9	101.5	35.3	34.8	66	14.3	16		1
M	38	5712	5722	5728	389	5849	2867	45620	3485	7030	30390	5789		3.01	30	2.4	59	135	25.6	133.8	3.73	0.97	3.9	18.6	11.8	35	92.1	30.5	33.1	59	27.4	6	>60( 87 僅供參考) mL/min/1.73㎡
F	75	5715	5722	7032	7054	7895	4019					5715		1.26	13.1	2.6	13	32	1.5	141	3.13	0.81	3.48	3.9	10.2	29.7	85.3	29.3	34.3	97	14.1	8		1
M	58	1562	5715	7030	2765	389	5939	V1002				5770		1.09	11.4	2.3	126	68	2.8	139.6	3.51	0.76	3.75	7.3	10.2	30.6	81.6	27.2	33.3	17	15.7	13
M	58	5771	389	78559	5712	7892	2768	5589	4270	2740	2859	5771		2	20.9	2.8	31	73	2.3	136.7	2.64	0.83	2.43	7.5	8.4	23.6	97.1	34.6	35.6	48	26.1	13	>60 mL/min/1.73㎡	1
M	72	5712	5722	7895	5672	585	55090	V122	30390			5715		2.04	21.1	2.5	25	65	6.7	133.3	4.29	2.18	2.64	9.9	9	26.3	99.6	34.1	34.2	72	19.6	29		1
F	68	5722	5715	45620	5119	48241	389	2948	7070	25000	V1007	5715	1	1.66	17	2.6	52	80	4.5	131.2	3.68	0.58	3.53	12.7	12	34.8	98.6	34	34.5	195	20.4	9
F	81	2113	2859	4550	4553	5715	V1279					5789		1.17	12	1.9	25	24	1.2	136.3	3.16	1.07	2.62	3.7	7.9	24.7	94.3	30.2	32	170	15.9	18
M	43	40391	3483	5119	48241	25040	587	5715	5722	7892	7895	585		0.92	9.8	2.4	14	20	0.4	136.3	4.39	10.01	2.56	11.5	7.9	22.3	87.1	30.9	35.4	148	14.6	105		1
M	46	7209	3249	5712	7051	45621	591	25000	4019	7892	30390	7209		1.13	11.6	2.6	8	14	0.4	139.3	3.03	0.9	3.56	6.8	9.8	29.2	82	27.5	33.6	124	13.8	16
M	41	5712	45620	5728	5722	2869	389	78559	2762	5070	5724	5789	1	1.79	18.5	2.5	52	147	17.1	134	3.9	1.38	2.35	15.6	6.9	20.4	86.8	29.4	33.8	67	25.8	27	57 mL/min/1.73㎡(stage3:30-59)	1
M	39	5750	2762	2113	5712	5119	5711	7895	2768	7051	30390	2762		1.71	17.6	3.5	51	73	1.9	132.8	2.33	0.93	1.95	9.4	7.6	21.5	110.3	39	35.3	18	14.6	4		1
M	51	6823	6824	43491	5119	5712	2270	2551	40599	2763	2768	6819		1.31	13.8	2.1	20	46	4.1	139.7	2.93	0.75	3.38	5	10.4	30.8	91.1	30.8	33.8	68	16.3	10	>60 mL/min/1.73㎡
F	79	3222	7840	7948	570	5070	5990	414	57420	5718	5119	3483		1.18	12.1	2	10	29	0.9	133.8	3.46	0.61	2.58	7.1	7.4	22.8	88.4	28.7	32.5	405	17.4	7
M	44	51889	4928	5712	4019	30390						78609		1.05	11.1	2.7	37	200	0.9	140.7	2.57	0.55	4.48	6.3	10.3	33.1	73.9	23	31.1	261	22	4
M	58	5715	45620	75162	5728	5724	2768	1120	7994	5756	5738	5789	1	1.31	13.6	2.4	27	46	5.2	133.6	3.91	1.09	3.23	11.3	9.5	28.2	87.3	29.4	33.7	268	18.4	29
M	35	5712	7032	5728	7892	2859	57420	5758	4558	311	30390	7824		1.94	20.1	2	36	104	37.2	132.8	4.68	1.37	3.51	7.8	8.3	24.4	79.5	27.1	34.1	107	17	19	59 mL/min/1.73㎡(stage3:30-59)
M	53	430	5712	6823	4279	4275	25000	30390				85200	1	1.09	11.1	2.7	139	222	2	141	2.77	0.8	2.44	10.6	8	24.7	101.2	32.8	32.4	161	14.5	6
M	61	2113	5712	45621	4568	2875	56210	43889	3449	30390	V1279	2119		1.1	11.2	3.7	23	37	1.1	141.3	3.76	0.84	4.28	4.2	14.6	42.7	99.8	34.1	34.2	108	14.8	15
M	76	5715	5722	389	53190	1519	4821	48241	7054	7895	2848	5715		1.41	14.8	3.1	30	76	3.1	134.3	4.32	0.77	2.7	2.9	9.7	30.4	84.1	29.6	35.2	14	22.1	24
M	60	7030	7032	53390	5298	V0261						5719		1.35	13.9	3.1	2113	2087	13.6	134	4.4	0.51	4.81	6.5	15.8	44.7	92.9	32.8	35.3	195	16	9	>60 mL/min/1.73㎡
F	43	7032	7030	53540	5758							57140		1.34	13.7	3	1252	728	11.2	134.6	3.79	0.6	4.57	5.8	12.4	35.7	78.1	27.1	34.7	137	18.6	9
M	45	53140	5712	7895	2859	389	30390					5789		1.68	17.6	2.8	56	133	4.9	134.9	3.48	0.76	3.54	10.2	9.9	33.3	82.5	24.9	30.1	73	25.5	7		1
M	52	5712	5722	7032	7895	29181	5768	30390				5712		1.44	15.2	2	57	127	4.6	133.2	2.86	0.87	4.1	8.6	10.9	34.4	83.9	26.6	31.7	209	16.9	7		1
F	74	6826	496	5715	7030	7892	2809	25000				389		1.31	13.6	3	20	35	0.6	143.9	3.17	0.89	4.17	4.3	11.1	36.5	87.5	26.6	30.4	22	18.2	4
M	50	2390	5712	V0261	30390							5712		1.28	13.3	3	39	57	1.7	139.6	3.94	0.97	4.37	3.4	13.8	41	93.8	31.6	33.7	67	15.1	9
M	36	3240	51881	5712	45620	5722	78039	29181	3485	3441	2919	1919	1	1.25	12.8	2.6	35	35	1.5	133	3.71	0.64	4.51	6.5	13.8	41.4	91.8	30.6	33.3	45	15.4	17
M	77	41401	41041	5990	4185	6000	185	6028	4104	42731	5715	41090		1.34	13.9	3.3	44	41	1.3	136.5	4.7	0.86	4	7.5	11.9	37.7	94.3	29.8	31.6	91	13.2	24
F	81	389	4650	5849	53011	53540	53190	5715	7892	7054	59654	6821		1.17	12	2.4	128	223	1	132.6	3.3	2.7	3.96	9.3	11.9	33	83.3	30.1	36.1	22	13.9	81
M	49	5789	44284	5715	5770	57420	53270	51882	5722	389	78559	5789	1	1.22	12.7	2	35	83	9.6	138.3	3.17	0.63	2.21	19.3	7	19.6	88.7	31.7	35.7	177	17.7	4		1
F	60	53140	5712	45621	7895	3842	57420	7824	30390			5789		1.6	16.4	2	34	71	5.2	139.3	2.87	0.73	3.74	11.1	10.5	29.9	84.8	29.1	34.4	98	15.7	10
F	87	5715	5722	5672	7895	5990	414	25000	42731	7892	43820	5715		1.75	18.1	2.7	34	60	1.6	136.5	3.64	0.82	3.66	3.9	9.6	29.1	79.5	26.2	33	149	17.5	20		1
M	43	431	486	5713	2875	4019						431		1.13	12	3.7	127	205	1.9	131.8	3.2	0.66	3.77	4.4	14	40.4	107.2	37.1	34.7	76	13.6	5
M	49	78659	7291	4254	4289	5715	7030	4019	2724	25000		4280		1.09	11.5	3.8	17	20	2.2	138.4	3.51	0.61	4.85	11.6	14.1	42.4	87.4	29.1	33.3	176	12.5	11
M	54	5712	45620	7051	30390	53390						45620		1.48	15.2	2.4	19	53	2.3	133.9	3.66	0.97	2.98	2.7	8.1	24.5	82.2	27.2	33.1	34	19.2	5		1
F	42	5789	4568	53789	5712	51881	486	9993	78039	57410	30390	5789	1	1.79	18.8	2.7	5	41	5.2	131.6	4.01	0.89	4.04	11	11.6	32.5	80	27.5	34.4	29	20.9	25	>60 mL/min/1.73㎡	1
M	73	57490	5761	5768	5849	5715	7030	5728	5722	4590	5733	5761	1	1.85	18.9	2.2	90	256	2.3	141	3.41	1.66	3.49	21.1	11.4	34	97.4	32.7	33.5	122	14.9	34		1
M	52	V08	5770	486	5302	5712	53011	7051	7892	7824	2738	389		1.07	11.3	2.3	84	134	3.2	138	3.35	0.64	3.29	7.8	10.4	30.4	92.4	31.6	34.2	122	19.6	8
M	47	5722	5712	7895	5849	389	2765	7032	7824	4019	1369	5715		1.88	19.2	2.7	34	49	8.8	134.9	3.79	0.64	2.21	6.7	8.4	24.6	111.3	38	34.1	76	14	24		1
F	55	5990	585	59654	2874	5715	7051	7892	2740	59389	45989	5990		1.07	11.2	3.3	16	99	1.2	139.1	5	2.35	2.52	6.9	8.3	25.3	100.4	32.9	32.8	97	13.9	29
M	39	5712	2761	2768	30390							5715		1.38	14.2	1.8	17	89	8.4	135	2.94	0.61	3.53	12.2	7.1	23.5	77.9	24.1	30.9	337	19.4	7	>60 mL/min/1.73㎡
M	41	486	7863	4940	5712	7030	30390					486		1.16	12.1	2.9	97	187	4.7	138.8	3.86	0.75	3.64	4.7	11.3	34.3	94.2	31	32.9	85	18.3	11
M	37	5712	53011	2859	78039	29181	7802	9221	5641	30390		57140		1.23	12.6	3.7	59	157	1.4	138.6	3.3	0.98	2.83	7.7	8.8	27	95.4	31.1	32.6	97	21.4	6	>60 mL/min/1.73㎡
M	79	1518	389	78009	5715	5849	585	7892	5738	2390	41400	1519	1	1.08	11.4	2.7	9	16	0.7	117.8	3.72	0.74	3.89	4.5	9.4	29.3	75.3	24.2	32.1	164	22	11		1
M	77	4289	42731	500	585	2819	2749	496	5715	2875	2409	4280		1.69	17.4	3.3	23	38	1	137.7	3.53	1.35	2.91	2.1	9.5	29.5	101.4	32.6	32.2	81	15.3	27
M	57	1519	1976	5712	4280	5302	53011	5939	30390	V642		5715		1.06	11.2	3.3	15	19	1.3	134.5	3.36	1.59	4.05	10.2	11.4	35.8	88.4	28.1	31.8	274	14.2	30		1
M	54	5712	45620	48289	51881	389	78559	5722	5849	5302	7895	5715	1	1.53	15.7	1.6	51	108	18.5	161	2.5	1.38	2.95	15.8	10.5	29.9	101.4	35.6	35.1	37	15.5	73	54 mL/min/1.73㎡(stage3:30-59)
M	63	51881	4280	43491	42731	4290	7806	5180	25000	7948	5711	51881		1.18	12.1	3.4	48	59	1.4	140.6	3.35	0.92	6.07	13	15.2	46.1	75.9	25	33	121	15.1	16
M	41	389	78559	5902	59080	5672	5720	5920	25002	73342	2859	5678		1.36	14.3	2.8	17	24	0.4	130.3	4.3	1.14	2.68	20.5	8.5	25.1	93.7	29.5	31.5	43	15.5	16	>60 mL/min/1.73㎡
M	39	57511	5715	7051	7895	V08						5761		1.21	12.4	2	56	70	0.8	139.7	4.06	0.85	4.03	2.9	12.9	38.3	95	32	33.7	60	13.9	8
M	50	486	5100	389	78559	5849	45981	5712	42731	25000	2740	486		1.15	11.8	2.2	83	88	2.5	152.2	3.71	2.15	4.25	12.6	9.8	30.7	72.2	23.1	31.9	16	16.3	42
M	62	5715	7895	2390	452	40391	2859	7030	7892	5939	7806	57140		1.13	11.9	1.8	99	257	10.7	135.4	4.94	4.19	3.19	10.2	9	28.9	90.6	28.2	31.1	146	17.1	26		1
M	30	514	51881	5712	41519	5849	51889	45989	5770	2875	7892	2762		0.96	10.2	2.8	61	302	2.8	137.2	3.49	8.27	1.92	8.8	4.2	12.1	96.9	33.3	34.4	60	16.5	57
M	50	389	5672	51881	5712	45620	1124	1122	5722	5849	585	5715	1	1.65	16.9	2.7	37	54	6.2	137.8	4.82	1.04	3.76	3.8	11.7	34.7	92.3	31.1	33.7	45	22.1	33
M	34	570	5728	389	5712	5722	2768	7054	7895	5672	30390	5715		2.14	22.2	2.7	29	80	26.1	131	2.7	1.25	3.12	7.9	11.5	32.5	104.2	36.9	35.4	109	18.2	20	>60 mL/min/1.73㎡	1
M	78	5715	7895	5672	2740	4019						7895		1.18	12.1	2.4	17	47	0.5	137.8	3.05	1.29	4.91	7.9	14.7	42.8	87.2	29.9	34.3	224	15.8	20		1
F	72	7455	4280	42731	2811	5715	5119	4019	7906			7455		1.12	11.5	4.1	10	35	2.2	139.8	4.13	1.34	1.84	4.6	8.8	24.9	135.3	47.8	35.3	96	15.4	22
M	55	5722	5712	45620	51881	78559	5302	53082	7895	48283	5723	5722	1	1.86	19.5	1.9	48	82	5.7	145	5.47	1.74	2.74	7.6	9.5	28	102.2	34.7	33.9	103	20.2	60	41 mL/min/1.73㎡(stage3:30-59)	1
M	49	5712	45620	5990	4189	388	7032	2767	78791	30390		5789		2.13	22.1	2.3	86	224	10.4	140	2.48	0.99	2.42	5.4	8.8	25.4	105	36.4	34.6	47	24.8	7	>60 mL/min/1.73㎡	1
F	85	5789	5722	5849	5119	5715	5990	413	414	7895	7824	5849		1.31	13.4	2.2	66	222	4.9	135	3.3	1.34	3.03	11.6	9.4	28.6	94.4	31	32.9	107	15.5	34
M	54	5712	5722	7895	45621	5762	57510	53190				5719		1.81	18.7	2	34	73	10.7	131	2.5	0.71	2.43	13.6	9.6	27.8	114.4	39.5	34.5	119	15.7	5	>60 mL/min/1.73㎡	1
M	56	53240	2113	5715	45621	V1007	1977	7032	7895	2859	4019	5789		1.1	11.5	2.8	33	43	0.6	135.3	3.6	1.14	3.92	7.5	11.8	34.9	89	30.1	33.8	115	14.4	8		1
M	73	51881	486	5119	5849	5715	45621	585	5990	53190	2859	51881		1.08	11.4	1.7	14	41	1	139.1	4.24	1.64	3.58	6.2	9.6	30.3	90.5	28.5	31.5	149	15.4	35
F	51	5770	5712	57470	570	7895	5722	5672	5849	6238	2869	5770	1	1.52	16	2.7	184	331	59.6	120.5	4.39	5.07	3.17	7.3	9.1	27.4	86.4	28.7	33.2	35	15.7	126	9 mL/min/1.73㎡(stage5:<15)	1
M	35	5771	5772	5712	1330	5920	75310	6929	1104	30390		5771		1.08	11	3.5	50	52	0.5	141.6	3.98	0.57	4.05	5.5	12.2	38.4	94.8	30.1	31.8	356	13.9	3
M	43	5712	45620	5849	389	78559	51881	486	4275	2767	5722	5715	1	1.81	18.7	1.9	40	75	13.2	159.2	2.42	1.89	2.66	4.5	9.7	28.7	107.9	36.5	33.8	48	17.3	65	39 mL/min/1.73㎡(stage3:30-59)	1
M	86	5110	486	5715	4280	4149	4240	5849	585	5758	7824	5119	1	1.43	14.8	2.7	38	87	21.4	138.2	3.05	1.13	3.59	11.7	14	42.3	104.5	33.4	32	55	24	14		1
M	73	4280	486	4149	5715	5738	5719	5718	5939	4019	1370	4280		1.33	14	2.2	176	120	0.8	138.4	4.45	2.41	4.65	16.6	16.3	48.5	104.3	35.1	33.6	115	16.1	97		1
M	50	5712	45620	5722	7895	25002	7051	7806	5679	549	30390	5715		1.27	13	1.8	49	84	3.5	128	4.3	0.83	3.86	8.9	8.8	26.7	74.9	24.6	32.9	114	23.3	16	>60 mL/min/1.73㎡	1
M	50	94233	94331	94430	94811	51881	4289	40391	5728	5712	43889	94200	1	2.01	20.4	1.4	34	81	6.1	138.8	3.7	1.23	2.37	7.8	12.8	37.2	93.7	32.5	34.7	142	18.1	10
F	74	4280	3970	42731	42971	28529	5715	40290	6959	6929		4280		1.81	18.7	2.9	24	40	0.8	133.5	4.62	1.03	3.78	4.5	10	32.1	84.9	26.5	31.2	183	17.4	26
M	38	3849	5712	5722	5849	2800	53140	2662	2767	29181	6012	389	1	1.57	16.2	1.4	18	56	26.3	128.7	3.71	0.45	2.48	5.8	7.8	23.5	94.8	31.5	33.2	36	18.5	6		1
M	58	5712	45620	2874	7895	7892	7032	5939	6826	30390		5789		1.76	18.5	2.7	59	69	4.1	141.3	3.98	0.79	2.92	7.2	6.7	20	85.3	30.1	35.3	114	13.9	18		1
M	53	7032	5711	5921	25000	4019	7806	9952	1369			5733		2.58	26.8	2.6	877	1030	34	135.2	4.98	1.27	3.53	9.2	13	36.4	103.1	36.8	35.7	62	16.8	21	34 mL/min/1.73㎡(stage3:30-59)	1
M	45	5712	5722	389	5789	53500	53510	30390	7892	2875		5722		1.69	17.3	3.1	46	133	11.6	146.2	4.06	0.59	3.03	6	9.6	30.5	100.7	31.7	31.5	35	21.6	4
M	72	570	5715	5722	45621	2867	9973	486	51881	78559	5789	5733	1	1.82	18.8	3.1	446	242	1.9	138	5.2	3.59	4.29	13.9	11.2	34.6	85.1	28.9	34	72	15	132		1
M	57	80123	80133	83908	4821	5712	7051	30390	2761			85200		1.29	13.2	2.8	21	91	3.8	130.1	2.45	0.67	2.29	2.3	7.3	20.9	98.3	34.1	34.7	69	18.7	5
F	52	5715	5722	7895	51881	389	78559	5990	5724	5789	7032	7824	1	1.25	12.8	2.3	33	172	24.7	129.4	3.95	0.7	3.68	11	12.1	36.5	99.2	32.9	33.2	277	17.3	25	>60 mL/min/1.73㎡	1
M	42	4210	3970	4240	380	78559	514	486	5119	2859	4019	5715		1.33	13.6	1.7	56	78	0.8	132.6	3.56	0.83	2.26	10.7	8	24.3	107.5	35.4	32.9	48	13.5	24
M	51	1509	5303	1977	1978	486	389	1976	5712	30390		5789	1	1.72	17.7	2	34	116	2.6	130	3.68	0.43	3.69	10	9.2	28.7	77.8	24.9	32.1	46	24.6	34		1
F	49	5712	7895	389	7892	5733	57420	5939	59389	30390		5715		1.69	17.4	2.1	8	68	30.6	130.4	3.18	1.37	2.24	12	8.5	24.7	110.3	37.9	34.4	294	21.3	20	41 mL/min/1.73㎡(stage3:30-59)	1
M	34	53140	388	4210	7032	25062	3572	3533	4241	5715	1104	5789		1.26	13.3	2.6	63	39	0.7	131	4.6	0.55	3.28	8.4	7.3	21	89	30.5	34.2	35	18.8	7	>60 mL/min/1.73㎡	1
M	37	5712	45620	5722	30390	7032	7895	389	4550	4553		5789		2.31	24.1	1.7	28	110	45.3	134.2	2.88	1.55	2.95	21.2	7.9	22.3	74.9	26.4	35.3	225	19.5	25	51 mL/min/1.73㎡(stage3:30-59)	1
F	49	5712	5722	7895	2888	389	2819	4019	30390			7824		1.85	19.4	2.4	46	162	12.4	134.8	4.31	0.44	2.43	19.9	8.3	25	102.9	34.2	33.2	171	16.2	14	>60 mL/min/1.73㎡	1
M	58	44101	4241	5849	51881	389	2839	486	5990	4019	78001	4111	1	1.28	13.5	2.9	2724	76	13.7	146.7	4.27	1.47	2.77	12.3	8.2	23.8	85.9	29.6	34.5	143	14.2	22
M	51	5712	45621	53290	2749	30390						5789		1.28	13.5	2.9	26	58	1.7	138.7	3.69	0.59	2.15	7.6	8.7	25.6	96.7	32.1	33.2	183	19.6	6
F	48	4568	4423	5712	7032	2859	389	6826	7892	30390		5789		1.45	15	3.1	20	63	6	134.9	3.08	0.48	3.12	6.5	8.2	25.2	84	29.5	35.1	74	16.6	4	>60( 138 僅供參考) mL/min/1.73㎡
M	78	436	3453	34510	5715	7892	2390	72889	3009	43889	72989	34590		1.07	10.8	3.1	59	62	5	135.2	3.08	1.2	4.8	8.1	15	42.3	88.1	31.3	35.5	136	12.8	16
M	45	53140	53290	5712	5728	5849	2869	2875	78009	5722	2762	5789	1	1.71	17.5	1.9	595	340	6.7	139.7	5.95	5.08	2.57	28	8.9	25.2	98.1	34.6	35.3	221	19.7	82
M	57	5679	389	78559	431	585	7824	5768	42731	4280	2639	585	1	1.25	13.2	2.1	12	136	22.9	133.6	5.93	9.96	3.44	32.4	9.1	27.6	80.2	26.5	33	436	18.5	110
M	71	53140	49121	41400	5718	5738	25000	2749	7226	V4582		5789		0.99	10.4	2.9	56	36	0.6	141	4.59	2.22	2.5	11.7	7.7	22.2	88.8	30.8	34.7	169	14.4	96
M	61	7209	389	42731	5715	2867	2738	2875	7892	7824	2750	389		1.52	16	2.1	27	42	3.1	136.3	6.17	0.97	4.21	14.3	13.7	37.7	89.5	32.5	36.3	72	14.3	38		1
M	53	5712	7032	7895	5724	2888	5722	389	45621	53789	30390	5715		1.29	13.4	2.6	43	43	5	134.9	5.19	1.59	3.83	13.9	13	37.6	98.2	33.9	34.6	89	14.3	35	46 mL/min/1.73㎡(stage3:30-59)	1
M	43	1890	431	2875	51881	5712	51882	1970	1974	1978	5809	5715	1	1.54	16.2	2.8	17	43	1.9	135.7	3.64	2.62	1.98	4.5	6.9	20	101	34.8	34.5	40	15.5	31
M	53	5712	5722	7032	7895	2113	1962	5778	49390	53011	53190	5712		1.25	13.2	2.7	14	38	2.8	135.1	3.65	0.86	3.42	6.3	9.8	30.8	90.1	28.7	31.8	70	16.5	20		1
M	69	5712	7895	V1007	30390							5715		1.27	13	2.8	48	80	2.3	129.4	3.33	1.01	3.68	3.8	11.2	33.3	90.5	30.4	33.6	102	18.6	27		1
M	46	1505	4568	5715	7872							1505		1.12	11.4	4.6	31	45	2.2	140.8	3.83	0.84	3.72	4.9	11.4	33.4	89.8	30.6	34.1	150	17.1	12	>60 mL/min/1.73㎡
F	68	5720	2875	2859	5715	5119	2888	7892	2822			5720		1.15	12.2	3.1	19	42	4.5	134.3	3.46	0.6	3.15	11.2	8.8	26.8	85.1	27.9	32.8	144	18.8	3
M	46	53082	78559	5715	7030	7806	486	9998	2768	2760		5789	1	1.59	16.4	0.09	163	193	0.9	148.8	4.57	1.49	3.7	2.7	2.4	7.5	88.6	28.4	32	180	15.3	14
M	78	57410	4659	5715	7051	4019	4241	V4582				57400		1.1	11.4	4.99	30	39	0.5	140	3.5	1.03	4.13	5.1	13.6	40.3	97.6	32.9	33.7	108	13.1	16.8
F	62	53783	2800	4659	5990	2848	5715	4139	7051			2859		1.5	16	2.89	33	45	0.7	134	3.5	0.33	2.96	1.4	9.7	29.7	90.9	29.7	32.7	45	16.3	12.8	>60 mL/min/1.73㎡
M	59	2894	2848	57410	5715	7051						5715		1.2	13.3	4.39	61	42	1.6	137	4.3	0.93	3.88	2.9	11.1	33.6	86.6	28.6	33	34	14.9	14.4	>60 mL/min/1.73㎡
F	81	53240	4289	1561	5716	5722	389	2767	25000	5939	4019	7824	1	1.5	16.3	2.8	82	153	6.3	146	4	1.29	2.97	7.9	9.4	29	97.6	31.6	32.4	142	19	29
M	89	5789	57510	5849	585	389	5715	2762	412	V4582	6000	5789		1.3	14.3	2.62	15	17	0.5	132	5	4.76	3.27	9	10.5	30.7	93.9	32.1	34.2	119	14.7	97.5
M	80	57471	5761	57140	2767	V1271						5761		1.1	11.9	3.68	100	140	11.9	133	5.1	0.93	4.67	5.7	14.9	44.2	94.6	31.9	33.7	154	12.4	14.9
M	73	43491	486	5849	2765	5712	5789	2874	7051	4412	42731	436		2.2	23.9	3.51	22	36	1.4	139	3.6	0.87	3.84	7.7	13.6	39.3	102.3	35.4	34.6	85	14.3	14.4
M	63	6823	486	5119	5849	2768	V1021	7863	7990	496	5712	5715		2.4	25.9	2.07	49	125	13.3	137	3.4	0.51	2.39	6.9	8.9	26.9	112.6	37.2	33.1	54	16.6	18.8	>60 mL/min/1.73㎡
M	76	1540	5715	45621	2867	28951	2738	496	4019			2859		1.4	14.5	2.78	12	30	2.4	139	4.3	1.6	2.74	7.1	6.2	20.9	76.3	22.6	29.7	171	22.8	29.6
M	83	3849	5679	20287	5715	7051	78559	2866	486	5849	7824	389	1	2.2	23.5	1.7	165	205	2.8	136	4.4	1.82	2.54	2.6	9.4	27.4	107.9	37	34.3	34	16.3	41.1
M	75	5672	5715	45621	V1007	2867	7895	28951	5118	55090		5678	1	2.1	23.1	39.40 % 3.20	60	156	0.6	135	4.1	1.22	5.99	49.6	12.2	35.4	59.1	20.4	34.5	518	20	41.3
M	51	6823	5715	5723	7895	2738	7030	57420				5715		1.5	16.3	2.68	27	38	1.7	143	3.4	0.5	3.35	4	11.7	35	104.5	34.9	33.4	77	14.6	12.3	>60
M	85	53240	5715	45621	7895	73313	73300	25000	4019	43310	5722	5715		1.4	15.5	3.22	26	69	1.1	137	4	1	4.25	11.9	10.3	29.5	69.4	24.2	34.9	257	20.5	15.5
F	84	25020	5990	414	5180	2930	2948	5718	4019	3321	4538	25000		2.8	30.4	3.65	38	59	0.2	150	3.9	0.73	5.23	7.6	15.4	47.8	91.4	29.4	32.2	261	15.7	30.7
F	82	1891	5715	4019								1891		1	10.3	4.4	10	18	0.5	137	4.9	1.13	3.6	6.4	10.6	31.4	87.2	29.4	33.8	246	12.9	20
M	66	486	5990	5715	7054	2874	7289	43889				496		1.5	16	2.33	26	40	1.7	145	4.7	0.66	4.65	3.9	13.2	43.7	94	28.4	30.2	37	21.7	28.9	>60 mL/min/1.73㎡
F	56	389	78559	5722	5715	45621	2738	7030	2639	7895	2869	5715	1	2.1	23.6	1.26	25	72	10.9	138	3.7	0.5	2.71	8	9.5	28.6	105.5	35.1	33.2	11	16.2	12	>60 mL/min/1.73㎡
M	60	25022	43491	25052	36201	40391	25040	58381	5829	5715	2740	25020		1	10.5	4.3	23	27	0.4	143	2.8	3.78	4.59	4.9	14	39.3	85.6	30.5	35.6	127	13	87.3	16 mL/min/1.73㎡(stage4:15-29)
M	47	5722	431	V1007	51881	389	5849	78559	4149	5715	7030	5715	1	1.6	17.5	2.81	32	81	1.7	137	4	0.57	3.89	4.8	12.5	37.4	96.1	32.1	33.4	87	15.8	27	>60	1
F	65	5716	5990	2859								5715		1.9	20.5	3.42	25	20	0.6	142	4.6	0.89	3.04	6.1	8.4	26.7	87.8	27.6	31.5	220	18.8	43.4	>60 mL/min/1.73㎡
M	50	5715	7051	39891	3970	7895	5118	2767	V1271			5715		2.9	34.6	3.34	17	55	2.7	134	4.4	0.62	3.37	5.1	9.1	29.8	88.4	27	30.5	147	19.6	16.8	>60 mL/min/1.73㎡
F	82	4289	42731	25000	5715	7054	4019	2768				5061		1.2	13.3	2.69	119	167	1	133	3.2	0.78	4.4	4.4	12.8	37.8	85.9	29.1	33.9	115	13.5	22.4
M	71	5715	7032	5722	5118	2874	7824	41401	40391	25000	4439	5722		1.2	12.9	2.82	47	70	1.9	130	2.8	2.74	2.65	6.5	8.9	25.2	95.1	33.6	35.3	49	12.9	41.5		1
F	58	7895	5715	1976	1985	5849	V1042	5723	2867	2738	45621	5715		1.6	17.2	2.76	12	29	1.6	126	3.2	2.53	3.5	4.4	9.9	30.3	86.6	28.3	32.7	79	17.5	50	19 mL/min/1.73㎡(stage4:15-29)	1
M	87	6822	486	389	5119	5849	585	185	2387	5715	57149	6829	1	1.8	19.7	1.39	10	33	1.8	141	2.9	1.18	1.88	1.4	6.4	18.3	97.3	34	35	6	18.4	44.2		1
F	60	6191	V1006	5715	7030	2874						1541		1.1	11.7	4	38	38	0.6	139	4.1	0.87	4.47	4.7	13.3	40.1	89.7	29.8	33.2	78	14.5	17.4	>60 mL/min/1.73㎡
M	70	7211	7230	7384	40391	5715	7051	V451				72401		1	10.3	3.96	85	62	0.4	139	5.3	6.47	3.43	5.9	11.9	35.5	103.5	34.7	33.5	139	13.8	38.9
M	62	73342	5715	53081	V1007	V0262						73342		1.1	12.1	3.16	79	127	1.2	142	3.8	0.93	3.87	4.1	12.7	37.7	97.4	32.8	33.7	96	14.4	11.5	>60 mL/min/1.73㎡
M	57	5070	4821	51881	78559	40391	5789	78039	389	5712	7054	4149	1	1.2	12.3	3.5	9	109	0.2	141	4.7	9.9	3.65	16.1	11.9	37.1	101.6	32.6	32.1	368	14.4	90.3	5 mL/min/1.73㎡(stage5:<15)
F	84	5849	40391	2762	5715	5722	4111	53240	2554	V451	V4573	585		1.4	15	3.06	19	27	0.5	143	4.8	11.87	2.46	4.6	7.7	23	93.5	31.3	33.5	76	15.6	109
F	50	5738	57450	5716	75169	25000	5718	4019	V0261			57450		1	10.9	4.24	29	25	0.3	142	4.2	0.65	3.94	5.9	11.8	36.8	93.4	29.9	32.1	189	13.1	9	>60 mL/min/1.73㎡
M	81	1536	389	2866	5849	570	5672	6000	V1005			1536	1	1.2	13.6	4.14	7	16	0.2	138	4.4	1.27	4.99	6.6	9	30.5	73.5	22.8	31.1	293	17.8	20.3
M	60	57420	5715	5738	53081	V0261						5740		1.1	11.8	4.5	28	25	0.8	143	3.8	0.81	4.45	5.2	14.4	43.6	98	32.4	33	127	12	16.3	>60 mL/min/1.73㎡
F	53	1541	1986	1976	19889	585	5715	5723	28951	V451	V4577	5609		1.1	12.8	2.79	6	16	0.5	139	4.3	7.34	3.03	4	8.7	26.5	87.5	28.7	32.8	91	14.5	39	6 mL/min/1.73㎡(stage5:<15)	1
F	70	1625	1369	1970	1972	5715						1620		1.1	12	3.14	18	22	0.7	134	4.1	0.33	3.25	10.2	8.9	27.5	84.6	27.4	32.4	240	15.1	6.5
M	27	5715	45621	5723	2875	V1369	2768	2859	4556			78900		1.4	14.4	2.48	63	120	20.7	134	3.2	0.35	2.73	5.1	9.1	26.8	98.2	33.3	34	156	20.8	4.5	>60 mL/min/1.73㎡
M	59	3811	6822	7209	5809	5712	30390	7895	2738	28951	45621	389		1.4	15	2.45	19	19	0.7	136	4.4	4.24	3.25	7	9.5	27.8	85.5	29.2	34.2	52	17.7	87	14 mL/min/1.73㎡(stage5:<15)	1
M	51	1519	1977	5370	5715	709						1519		1.1	11.6	3.62	19	40	0.3	143	4.3	0.8	3.59	8.6	8.9	30.4	84.7	24.8	29.3	401	16	9.3	>60 mL/min/1.73㎡
M	74	2809	5789	2113	5712	2740	6929	4019	6000	V1271	V4501	2859		3	32.7	3.15	11	19	0.7	140	3.9	1.86	3.99	6.5	7.2	23.4	87.2	27.6	31.6	207	20.1	29.7
M	42	5715	7032	28951	45621	7895	25000	5939				5715		1.2	13.4	2.52	37	56	0.7	141	3.8	1.93	3.06	3.7	10	28.7	93.8	32.7	34.8	103	13.2	32	38 mL/min/1.73㎡(stage3:30-59)	1
F	49	1749	5119	1977	5715	5563	5990	5180	7070	78052	53390	1740		1.2	13.6	3.67	27	67	6.1	124	3.2	0.82	3.66	10.9	11.9	33.9	92.6	32.5	35.1	92	21.6	22.7	>60( 74 僅供參考) mL/min/1.73㎡	1
M	49	25040	40391	58381	25050	36201	5715	7030	2724			585		1.1	12	46.7 % 2.5	21	16	0.1	141	5.5	11.8	2.88	6.2	8.7	26.1	90.6	30.2	33.3	190	14	75.3	5 mL/min/1.73㎡(stage5:<15)
M	49	1509	78702	5280	5715	2883	7809					1509		1.4	15.6	3.99	14	31	0.8	137	4.3	0.73	4.51	9.1	10.9	34.2	75.8	24.2	31.9	179	16.2	7.6	>60 mL/min/1.73㎡
M	76	5990	5640	2765	78009	5715	57149	5722	2706	2738	28522	5715		1.3	13.8	2.81	22	28	0.9	138	4.4	1.43	2.79	4.9	9.4	27	96.8	33.7	34.8	106	21.4	17.1
M	41	99667	4185	1129	389	5789	5715					73015		2.3	25.1	1.77	32	86	11.2	136	3.9	0.51	2.65	24.1	8.4	24.8	93.6	31.7	33.9	28	24.4	10.4	>60 mL/min/1.73㎡	1
M	27	9993	5672	585	5070	4270	5302	53082	2765	2768	2859	585		1.2	12.8	2.49	7	28	0.5	136	3.6	2.99	2.58	7.2	7.3	22.1	85.7	28.3	33	164	14.9	6.9	25 mL/min/1.73㎡(stage4:15-29)
M	64	5761	53250	5672	9974	5770						5761		1	10.5	3.83	187	145	0.3	141	4.1	0.91	5.07	4.8	15.1	44.9	88.6	29.8	33.6	264	13.7	12	>60 mL/min/1.73㎡
M	83	5184	5849	51881	389	40391	2766	5715	7906	7054	41401	5184		1.1	11.6	2.4	16	41	0.1	137	4.3	7.7	3.31	15.5	9.2	28.7	86.7	27.8	32.1	199	14.1	105.9
M	84	7802	4019	5715	5718	53390	53081	V4582				7802		1.2	12.3	3.77	37	43	0.4	138	4.1	0.89	4.08	4.9	9.6	30.9	75.7	23.5	31.1	147	15	14.8
M	70	486	5119	1629	5715	7051	1972	7999	2768	6000	7990	486		1.1	12.2	3.35	14	34	0.7	140	3	0.76	4.37	11.7	13.5	39.2	89.7	30.9	34.4	231	13.6	9.9
M	51	3849	5990	5712	5722	2554	2867	28951	2874	2738	4659	389		2.5	26.9	1.66	22	56	8.4	133	4.4	0.99	2.95	10.8	10.1	28.8	97.6	34.2	35.1	59	16.2	17.5	>60 mL/min/1.73㎡
M	47	4280	2766	5712	4019	25000						41189		1.1	11.9	2.72	20	42	3.3	128	3.8	1.09	5.72	8	15.8	45.5	79.5	27.6	34.7	133	15.3	27.5	>60 mL/min/1.73㎡	1
M	61	5715	7030	25000								5733		2.2	23.2	3.37	127	94	1.9	138	3.1	1.13	3.85	6.3	11.7	34.4	89.4	30.4	34	63	17.1	16.9	>60 mL/min/1.73㎡	1
M	61	5712	7895	5849	5679	73313	2867	72210	72252	30390	2738	5715		2.4	26.2	2.95	13	40	9	138	2.8	0.87	1.94	6.7	6.5	19.2	99	33.5	33.9	26	17.9	30.4	>60 mL/min/1.73㎡
M	59	5100	7863	5990	5712	28951	5198	414	4185	7824	6000	7863		1.5	16.3	3.42	34	61	6.2	135	3.4	0.81	3.88	6.6	13.5	39.9	102.8	34.8	33.8	46	16.2	9.8	>60
M	60	5712	7895	45620	78559	5118	486	5849	99859	4568	30390	5715		1.8	19	2.81	31	99	4.7	134	4.2	1.1	3.31	7.7	11.7	35	105.7	35.3	33.4	73	16.5	18.3	>60 mL/min/1.73㎡	1
M	56	1533	1962	5363	5715	7030	V1259					5781		1.1	11.5	3.84	30	31	0.9	143	3.4	0.87	4.57	6.1	14	41	89.7	30.6	34.1	247	13.1	14.1	>60 mL/min/1.73㎡
F	73	486	5849	40391	73300	5715	7051	28951	25000	2874	43820	389		1.2	13.7	2.77	43	52	0.4	126	5.7	2.12	2.73	5	8.6	24.8	90.8	31.5	34.7	102	13.1	48.3		1
M	48	389	5712	45620	30390	V642	7824	2867				5789		1.7	18.9	2.5	13	31	3.8	134	3.1	0.55	3.12	9.6	10.5	30.6	98.1	33.7	34.3	48	18.9	16.8	>60( 158 僅供參考) mL/min/1.73㎡
M	56	1570	1977	19889	5712	28951	2874	7906	30390			1570		1.4	15.1	3.74	36	31	0.9	131	3.8	0.38	4.94	5.7	13.8	40.3	81.6	27.9	34.2	79	13.8	9.1	>60 mL/min/1.73㎡
M	52	7032	5715	5722	7895							5733		2.3	25.9	2.97	953	1317	13.8	144	3.7	0.84	3.13	12.2	10.3	30.4	97.1	32.9	33.9	171	15.1	12.3	>60( 96 僅供參考) mL/min/1.73㎡	1
M	50	5712	45620	4568	53290	5373	25000	30390	7852			5789		1.2	13	3.3	76	172	1.1	140	3	0.79		3.4	9.4	29.7				58		10	>60 mL/min/1.73㎡
M	79	49121	51889	1370	4280	11284	53190	53510	5533	53081	5715	486		1.2	12.8	2.3	22	70	1.7	137	2.9	0.62	3.42	5.4	9.4	28.3	82.7	27.5	33.2	128	16.4	2.1
F	64	2111	5715	7895	28951	45621	2869	2874	53789	53540	2809	5715		1.4	15	2.77	72	115	0.9	142	4.3	0.67	3.55	2.3	10	32	90.1	28.2	31.3	42	17.1	12	>60 mL/min/1.73㎡
M	78	72402	73730	72252	53240	V1007	5722	5715	7210	5990	7051	75612		1.1	12.2	4.23	17	31	0.9	140	3.6	1.36	4.43	3.9	13.9	39.8	89.8	31.4	34.9	114	12.6	37.2
M	64	53140	5672	5712	7895							5789		1.4	14.9	2.66	24	35	0.6	149	3.9	1.12	2.48	13.8	7.7	22.4	90.3	31	34.4	71	17.5	23.2	>60
F	79	5789	5715	45621	2390	1968	V1006	25000	4019	24290	57420	5789		1.3	14.3	3.53	24	47	0.5	139	4.4	0.71	3.6	3.7	9.7	29.6	82.2	26.9	32.8	87	14.3	20.8
M	51	51881	4809	4829	5119	V420	5809	5829	5184	2766	5715	51881		1.3	13.4	1.96	32	59	0.8	145	3.5	1.62	3.51	6.9	10.7	33.1	94.3	30.5	32.3	67	16.3	35.7	45 mL/min/1.73㎡(stage3:30-59)
M	75	6826	5712	45621	8911	53081	2874	2738	2848	1104	6961	6829		1.4	14.4	2.17	33	86	1	131	3.6	1.37	2.91	4.2	10.3	30.5	104.8	35.4	33.8	84	16	28.5
F	89	5119	2848	4659	585	5715	7051	6961	4556			46619		1.2	13.1	2.95	13	24	0.3	144	3.7	1.81	2.81	3.2	8.8	28.4	101.1	31.3	31	66	15	22
M	35	53440	78559	7824	5771	5762	5712	30390	45621	4568	29620	5789		1.1	12.2	3.17	113	105	5.2	140	3.9	0.47	3.59	6.6	9.2	28.5	79.4	25.6	32.3	129	20.5	8	>60 mL/min/1.73㎡
M	74	20280	5789	31	5679	2800	2738	7823	7821	7960	7809	389		1.4	15.4	2.76	15	33	1.1	133	3.6	0.5	3.32	7.5	8.6	26.3	79.2	25.9	32.7	125	16.8	6.8
M	58	5715	7030	4289	4019	25000	57420	5759				571		1.2	13.3	3.41	30	35	0.6	139	4	0.86	3.89	8.1	13.7	39.5	101.5	35.2	34.7	144	12.7	11.4	>60 mL/min/1.73㎡
M	75	389	5722	5712	30390	7030	7895	5939	5672			7824	1	3.9	41.7	3.29	32	53	15.1	143	3.8	1.56	3.13	12.8	9.4	27.5	87.9	30	34.2	122	29.8	61.9
F	52	25021	5715	29620	78039	2721	1101	2894	2875	30781	34690	25020		1.3	14.7	3.21	45	46	0.8	142	3.5	0.24	4.13	5.5	13.3	35.9	86.9	32.2	37	60	14.4	5.4	>60( 302 僅供參考) mL/min/1.73㎡
M	87	78659	4414	5715	45621	V0262						4130		1.2	12.7	3.1	27	55	1	139	3.9	0.94	3.76	6.8	11.3	34.3	91.2	30.1	32.9	99	14.3	11		1
M	63	57440	5712	5771	30390							57410		1.2	13	3.78	18	26	0.4	138	4.1	1.25	2.85	3.8	7	22.8	80	24.6	30.7	211	17.1	10.2	58 mL/min/1.73㎡(stage3:30-59)
M	52	5712	5722	5789	25000	4019	7292	30390				5715		1.4	15.5	2.96	33	46	2.6	141	3.8	1.23	3.28	7.6	11.3	32	97.6	34.5	35.3	159	16.2	18	>60 mL/min/1.73㎡	1
F	54	1530	1977	5715	7051	7102						57140		1.1	11.1	4.54	16	23	0.3	143	4.5	0.88	4.37	5.9	13.1	39.7	90.8	30	33	215	11.9	10.4	>60 mL/min/1.73㎡
M	49	5715	45620	2800	7032	4580	28951	5738				5789		1.5	15.9	3.4	21	24	0.9	138	3.3	0.49	2.71	4.4	8.1	24.3	89.7	29.9	33.3	55	14.5	10	>60( 181 僅供參考) mL/min/1.73㎡	1
M	52	5712	45620	51881	486	51882	7030	78559	5672	5849	6828	7032	1	2.6	27.7	2.24	27	68	6.7	134	3.7	0.6	3.07	6.2	8.9	27.1	83.1	28	33.7	59	19.3	11.4	>60 mL/min/1.73㎡
M	68	25080	5712	43491	7907	4119	53140	6000	78820	3483	3320	7824		1.6	17.2	49.3 % 2.8	53	104	3.8	135	3.3	0.62	2.69	3.6	9.2	25.7	95.5	34.2	35.8	65	16.8	18.8	>60( 129 僅供參考) mL/min/1.73㎡
F	56	53190	5715	45621	7892	2874	2867	25000	V0261			5789		1.5	16	3.48	45	47	0.7	138	3.9	0.45	3.55	4.9	10.7	32.3	91	30.1	33.1	56	14.5	10.9	>60 mL/min/1.73㎡	1
M	63	5712	45620	28951	30390	2740						5789		1.2	13.9	2.97	36	79	3.9	146	3.2	0.79	2.21	3.9	7.6	22.8	103.2	34.4	33.3	39	18	6.8	>60( 99 僅供參考) mL/min/1.73㎡	1
M	56	5712	45620	380	7895	5849	2765	2767	2768	57420	60886	5780		1.6	16.9	2.76	97	87	1.4	125	5	1.47	2.81	9.5	8.2	23.1	92.9	32	34.5	93	15.1	67.7	49 mL/min/1.73㎡(stage3:30-59)	1
F	56	6951	5733	57149	2883	29620	53081					5761		1.3	13.5	2.5	124	121	0.9	139	2.8	0.62	3.44	5.6	10.1	31.1	90.4	29.4	32.5	112	16	7.7	>60 mL/min/1.73㎡
M	70	73313	5715	7806	2869	2859						8053		1.3	13.9	2.54	13	33	1.2	136	3.4	1.03	2.66	5.6	9.1	25.5	95.9	34.2	35.7	312	17.9	19.3		1
F	82	5750	5754	5672	5849	40391	389	486	5990	5715	7051	567		1.6	17.7	2.04	15	42	0.6	143	3.5	2.26	3.28	7	8.9	27.7	84.5	27.1	32.1	138	22.4	68.6
F	67	78703	2768	5715	2113	585	7030	7051	5533	53011	11284	78701		1.2	12.5	2.12	18	33	0.3	132	1.8	4.3	2.56	6.6	8.6	24.2	94.5	33.6	35.5	55	15.1	29.6	10 mL/min/1.73㎡(stage5:<15)	1
F	89	3842	5990	5716	57140	38610	38830	53540				5990		1	11.2	3.42	74	33	1.4	144	3.2	0.86	3.88	5	11.5	35.6	91.8	29.6	32.3	147	14.5	16.9
F	76	1976	2395	1991	5990	486	5715	53081	5738			5715	1	1.2	13.2	2.4	8	43	0.2	135	3.8	1.12	3.54	9.1	10.5	31.9	90.1	29.7	32.9	506	14	26.5		1
M	90	1204	310	5715	5119	496	2875	7990	2738	4019	V4582	486		1	10.9	2.85	71	65	0.6	140	4.3	1	5.7	11	16.7	50.9	89.3	29.3	32.8	130	16.1	30		1
M	57	2773	58381	3574	4257	585	V451	5715	5798	380	5210	53500		1.5	16	3.21	17	19	0.5	141	2.9	4.77	2.81	4.8	8.5	25.2	89.7	30.2	33.7	94	14.9	14.6	13 mL/min/1.73㎡(stage5:<15)
M	61	1533	1531	56089	1977	5715	2880	5761	7030	45621	53081	1539		1.5	15.5	3.21	7	30	1.1	139	3.8	0.58	3.68	4.7	12	35.6	96.7	32.6	33.7	164	13.3	7.3	>60 mL/min/1.73㎡
F	81	486	2761	2768	5715	V1369	51889	7051	80701	4019	V151	486		1.2	12.5	3.39	18	36	1.2	133	4.5	0.73	4.97	7.5	13.8	43.7	87.9	27.8	31.6	117	16.4	19.8
F	77	2536	389	486	51881	5715	V1041	2761	5789	78559	6823	2761	1	1.1	11.9	60.0 % 3.1	5	19	0.4	124	3.2	0.71	3.35	4.6	7.8	22.7	67.8	23.3	34.4	96	19.4	20.8
F	50	5789	29620	5715	28951	45621	53081	73027	25000	53510	53560	5789		1.2	13.1	3.36	16	23	1	134	3.1	0.39	3.15	7.3	8.9	25.8	85.4	29.5	34.6	91	14.9	8.5	>60( 174 僅供參考) mL/min/1.73㎡
M	56	7824	V427	5715	7030							7824		1.1	11.7	4.22	33	40	1.7	142	4.2	1.06	4.59	2.8	14.2	40.6	88.5	30.9	35	87	13.2	14	>60( 72 僅供參考) mL/min/1.73㎡
F	87	5761	57450	7907	4111	5715	99662	53240	2867	2848	7291	5761		1.4	15.4	3.14	8	36	1.1	137	3.1	0.6	3.73	1.7	12.2	37.6	100.8	32.7	32.4	60	18	5.7
F	64	2873	4413	5110	389	7140	5990	414	56881	75	72885	7100		1.2	13.2	3.67	36	16	1.1	139	3	0.37	3.64	3.4	10.3	32.8	90.1	28.3	31.4	9	15.1	15	>60 mL/min/1.73㎡
F	79	5119	5715	V1007	81220	7051	45621	4568	2874	25000	V1259	5119		1.1	12	2.49	29	39	1	137	4	1.33	2.75	6.6	9.3	27.6	100.4	33.8	33.7	92	16.1	39.6
F	83	3811	40391	9973	4821	5715	34510	45620	3453	5789	7895	389	1	1.4	15.4	2.13	7	15	1.1	137	5.2	5.02	3.38	11.1	10	29.2	86.4	29.6	34.2	80	16.5	40.2		1
M	61	5715	7030	45621	7895	2874	2869	4168	4280	5849	2762	5715	1	1.4	14.5	3.1	31	40	2.2	137	4.2	0.71	3.73	6	11	33.2	89	29.5	33.1	82	18.3	14.7	>60 mL/min/1.73㎡
F	85	4821	51881	5715	5722	5849	5990	5789	4578	7051	2639	389	1	1.3	13.8	2.58	37	54	1.4	163	4.8	1.57	3.87	9.9	10.6	32.7	84.5	27.4	32.4	80	15.7	147
M	52	5712	45620	53081	25000							25010		1.6	17.1	2.75	34	21	2.2	136	3.1	0.69	3.28	9.2	10	29.9	91.2	30.5	33.4	59	16.6	3.5	>60 mL/min/1.73㎡
F	67	56211	570	585	2767	2848	5715	5730	56200	4556	25000	7140		1.2	12.9	2.7	154	60	6.6	138	4.7	5.31	2.82	0.19	8.8	25	88.7	31.2	35.2	38	14.3	49.4	8 mL/min/1.73㎡(stage5:<15)
F	72	2113	7907	5715	7051							5690		1.4	14.9	3.36	40	46	1.2	142	3.6	0.4	3.89	2.5	12	35.3	90.7	30.8	34	42	15.1	15
M	53	7030	5715	7895	3849	53081	53290	9222				5733		1.9	20.8	3.61	802	644	8.1	137	4.4	0.44	3.91	3.6	12.3	36.2	92.6	31.5	34	123	14.7	12.6	>60( 201 僅供參考) mL/min/1.73㎡	1
F	79	7895	5715	7030	4019	73300	V4577					5715		1.3	14	2.72	18	42	1.3	141	3.9	0.42	3.04	4.2	10.8	31.7	104.3	35.5	34.1	106	14.7	9.9
F	74	5672	7895	5715	7051	28951	53081	5368				5715		1.3	14.4	3.36	37	72	2.7	138	3	0.9		3	10.5	29.3				39		15.7
F	68	5728	486	53290	53540	6822	785	5939	25000			5715	1	2.7	29.5	2.43	30	92	21.6	130	5.9	1.67	3.22	21	11	30.4	94.4	34.2	36.2	134	23	89.3	30 mL/min/1.73㎡(stage3:30-59)
M	50	72402	75612	585	5715	7030	53081	25000	V451			75612		1.1	11.8	3.91	20	21	0.3	139	4.3	4.64	3.38	5.3	11.6	35.4	104.7	34.3	32.8	226	14.1	18.7	13 mL/min/1.73㎡(stage5:<15)
F	76	51881	5849	5789	2800	5715	42731	2765	2760	28951	2875	78550		1.5	16.2	2.3	61	55	1.8	151	2.8	0.66	2.55	13.2	6.1	21	82.4	23.9	29	41	26.2	28.5
M	23	5712	7895	55090	30390	V151						7461		1.5	16.2	4.7	21	26	1.9	138	4.3	0.73	4.65	5.8	13.8	41.1	88.4	29.7	33.6	145	13.2	17.2	>60 mL/min/1.73㎡	1
M	57	1504	20510	99685	5715	6000	V0261					1501		1.2	13	2.69	115	97	0.7	139	4.2	0.53	3.48	9.3	11.2	33.8	97.1	32.2	33.1	203	16.6	27	>60( 160 僅供參考) mL/min/1.73㎡	1
F	67	3842	5990	5715	7051	73300	71598	3669	25000	4019	V4582	5990		1.3	13.6	3.62	52	42	0.3	139	4.2	1.19	3.17	9.6	9.5	29.2	92.1	30	32.5	117	13.9	36.4	45 mL/min/1.73㎡(stage3:30-59)
M	71	1510	1536	9974	5679	5712	30390					78906		1.2	12.6	3.44	51	38	1.5	139	4.3	1.04	3.39	6.5	11.2	31.2	103.8	37.2	35.8	239	20.7	12
F	67	57401	5761	5715	7030	25000						5745		1.4	15.7	2.51	50	67	8.5	139	3.4	1.24	3.47	8.4	10.5	31.4	90.5	30.3	33.4	46	13.8	24.1	43 mL/min/1.73㎡(stage3:30-59)
M	69	6826	320	7907	25002	9982	3510	5715	53510	53789	4189	389		1.1	11.8	3.45	44	35	0.4	140	4.6	0.8	5.61	7.5	12.8	39.9	71.1	22.8	32.1	192	14.1	10.2	>60 mL/min/1.73㎡
M	65	486	3811	78559	51881	5715	5849	585	7030	7895	5723	486		1.4	15.3	2.63	19	33	3	137	3.2	0.71	4.15	5.2	13.2	39.3	94.7	31.8	33.6	8	15.3	19.8	>60 mL/min/1.73㎡	1
M	81	5715	45620	7051	7895	2761	2809					5789		1.1	12	3.07	15	28	1.9	126	3.8	0.66	3.65	4.7	8.6	26	71.2	23.6	33.1	100	18.2	10.6		1
M	46	1569	5768	5119	5679							5745		1	10.9	4.64	334	118	12	138	4.6	1.03	5.3	6.6	14.3	43	81.1	27	33.3	280	14.4	14.7	>60 mL/min/1.73㎡
M	70	5989	6000	5715	7895	7030	25000	7218	72402	V1004		6009		1.3	13.8	1.84	2	41	0.8	142	4	0.84	3.37	2.9	11.1	32.6	96.7	32.9	34	129	14	10.2
F	69	389	78559	51881	585	5715	5722	V451	25000	72210		389	1	1.4	14.8	1.82	118	381	4.8	137	4	5.57	3.29	15.6	8.3	27.3	83	25.2	30.4	175	17.6	70.8	8 mL/min/1.73㎡(stage5:<15)	1
M	79	57461	5070	5754	5849	51881	5672	2859	6000	3578	9974	5761	1	1.4	15.6	2.12	36	123	11.3	141	3.3	1.66	1.95	6.2	5.7	17.4	89.2	29.2	32.8	101	16.1	36.7		1
F	78	485	51881	40391	9993	5678	1179	25000	29040	V4501		389	1	1.2	12.6	2.48	46	83	0.3	141	4.7	7.72	3.31	13.3	8.9	28.4	85.8	26.9	31.3	232	16.9	62.9		1
M	61	6826	5712	5723	7895	53190	53290	30390	V0261			7868		1.9	20.7	1.78	37	76	4.1	135	4.2	0.81	2.13	10.4	8	21.8	102.3	37.6	36.7	79	17	11	>60( 97 僅供參考) mL/min/1.73㎡	1
F	73	75612	7230	5715	7051	2874	7892	2880				75612		1.2	13.3	3.7	135	110	1.1	142	4.2	0.77	4.34	2.7	14	40.4	93.1	32.3	34.7	67	15.8	18.7
M	40	5712	45621	5710	7895	7824	1369	29181	53290	53011	30390	78906		1.6	17.5	2.53	17	126	10.8	137	3	0.6	3.06	13.1	7.8	25.2	94.4	28.8	30.4	204	25.7	3	>60 mL/min/1.73㎡
F	49	53100	5712	45621	78559	7809	2762	53789	29620	30390		5789	1	3.2	36.2	0.61	242	635	0.5	149	4.3	0.49	0.99	4.4	2.9	8.8	88.9	29.3	33	13	16.8	20.3	>60 mL/min/1.73㎡
M	82	51881	56983	389	486	1179	11289	5678	5849	585	V451	486	1	1.5	15.7	3.59	736	251	1.3	139	3.5	5.61	3.44	23.8	9.6	29.2	84.9	27.9	32.9	237	14.4	109.8		1
M	25	5712	7895	2874	2724	29181	30390	79099	7969			2390		1.5	16	2.96	41	165	9.6	138	3.5	0.58	3.18	14.1	13	38.6	121.4	40.9	33.7	29	16.2	5.1	>60 mL/min/1.73㎡
F	85	5111	1196	1972	4184	5715	7051	1991	25040	58381	2740	2859		1.2	12.4	3.71	34	45	0.7	135	4.6	1.02	3.93	8.2	8.6	28.7	73	21.9	30	156	18.8	19.6
F	76	486	51881	4321	5849	5715	1175	99662	5722	3481	7054	5715	1	2.4	26.1	1.57	25	54	5.3	156	2.6	1.4	2.1	8.2	7	21.1	100.5	33.3	33.2	45	19.2	58.2
F	66	5118	5715	7895	25000							5119		1.7	18.3	2.1	31	53	2.3	133	4.1	0.9	2.95	6.2	10.4	29.7	100.7	35.3	35	85	17.4	45.6	>60 mL/min/1.73㎡
F	54	6822	6826	99662	7032	2800	5789	25000	5715	7051	2550	389		1.1	12.2	2.14	57	51	1.6	140	4.7	0.6	3.28	5	8.5	27	82.3	25.9	31.5	279	20.4	30.1	>60 mL/min/1.73㎡
F	74	5373	53560	51881	51882	5849	585	42731	1179	570	5715	53190	1	1.9	20.5	3.13	12	27	0.4	140	3.8	1.01	3.58	3.8	11.3	33.8	94.4	31.6	33.4	122	14.5	10.4
M	73	570	389	5990	85	5715	7051	28951	40391	4149	27542	7829		3.9	42.1	2.51	47	61	31.4	135	4.6	6.71	3.09	11.9	9.8	29.2	94.5	31.7	33.6	197	18.5	35.6
M	61	5738	5733	5712	7895	30390	49320	4739	25000	V1271		7824		1	10.8	2.54	149	101	16.1	125	3.6	0.87	3.44	5.7	11.7	34.4	100	34	34	200	15.1	27.4	>60( 89 僅供參考) mL/min/1.73㎡
M	84	51881	389	78559	4820	3501	25000	496	5718	5829	4019	78550		1.9	20	2.99	49	249	0.4	139	5.5	2.51	3.82	20.5	12.3	37.3	97.6	32.2	33	174	15.3	43.2
M	65	5715	7032	7895	45621	2738	5722	5724	5738	5849	53081	7032	1	2.1	22.1	2.48	294	175	25.1	138	3.5	0.69	3.38	5.3	11	31.6	93.5	32.5	34.8	167	18.9	7.3	>60 mL/min/1.73㎡	1
F	70	7384	72402	5715	7895	99859	7032	3332				75612		1.3	14.8	3.27	32	45	1.2	138	4.2	0.68	3.84	7.4	13.1	37.9	98.7	34.1	34.6	129	14.3	11.1		1
F	71	2859	41401	25000	4019	5715	3659					4139		1.2	13.1	4.09	11	18	0.9	144	4.7	1.7	2.78	5.1	8.4	25.6	92.1	30.2	32.8	110	15.9	35.8
M	65	53789	5715	45621	7895	4568	28951	4470	57420	2809		5789		1.7	19.1	1.96	22	25	1.9	140	3.3	0.96	2.26	3.7	6.6	19.5	86.3	29.2	33.8	31	15.6	29.8	>60 mL/min/1.73㎡
M	68	20300	3369	5715	7030	5789	78703	2869	5640	6000		5119		1	11	49.60 % 3.80	55	29	0.9	139	4.1	1.1	4.8	9.1	15.4	45.9	95.6	32.1	33.6	161	13.5	24.3	>60 mL/min/1.73㎡
M	89	7032	5728	486	5990	5722	2768	5789	496	6000		57140	1	1.5	16	2.56	1709	1224	6.2	135	3.9	0.46	3.97	6.5	12.5	36.5	91.9	31.5	34.2	60	16.2	15.5
F	75	5679	40391	38630	7140	42731	2859	539	53081	53550	25000	389		1	10.4	4.05	4	16	0.2	135	3.3	6.69	2.96	13.2	8.7	27.5	92.9	29.4	31.6	269	14.2	38.6
F	70	3842	5849	40391	5996	5712	1179	28951	25000	30390		5722		1.3	14.6	2.55	11	12	0.2	141	3.6	9.9	2.69	11.2	7.7	23.2	86.2	28.6	33.2	61	14.2	84.4		1
M	40	59080	3849	25000	5712	5771	2859	30390				59080		1.3	14.8	2.24	39	44	0.4	132	3.2	0.59	2.72	9.7	7.2	22	80.9	26.5	32.7	270	15.6	6.3	>60	1
F	69	4578	5715	2768	7051	45621	2967	29620	25000	2761	53789	5119		1.1	12	2.91	20	40	1	137	3.9	1.17	4.67	19.1	13.4	39.9	85.4	28.7	33.6	258	15.9	31	46 mL/min/1.73㎡(stage3:30-59)	1
F	65	5722	5738	2738	5119	V1004	2449	7895				5722		1.5	16	2	22	19	0.7	157	2.6	0.98	2.48	7.9	8.5	25.5	102.8	34.3	33.3	172	20.8	17.2	57 mL/min/1.73㎡(stage3:30-59)	1
M	50	5712	5728	7030	25000	30390						5733	1	3.6	40.9	3.44	699	701	24.5	140	3.3	0.48	4.18	10.2	12.9	36.5	87.3	30.9	35.3	116	16.3	3.2	>60 mL/min/1.73㎡
M	66	25020	25040	58381	5715	7032	2859	4019				25010		1.2	12.4	2.55	142	126	1.1	142	4.3	0.65	4.62	9.8	9.6	29.6	64.1	20.8	32.4	114	16.8	18.6	>60 mL/min/1.73㎡
F	88	3842	5990	5715	7895	28951	2869	4568	4019	73300	V0261	5990		1.3	14.2	2.47	57	91	0.9	142	3.5	0.78	2.96	2.6	9.3	27.6	93.2	31.4	33.7	58	14.6	19.9		1
M	70	5789	57450	585	V451	53190	5712	2390	2930	29281	30390	585		1.2	12.6	3.31	18	44	0.5	139	4.4	5.68	3.01	2.4	6.4	20.4	89	28.9	32.5	32	15.1	36		1
M	43	99666	4111	5715	V0261							9964		1.2	13.5	3.91	21	27	0.8	141	4.4	0.91	4.36	5.8	11.8	36.7	84.2	27.1	32.2	104	15.2	11.5	>60 mL/min/1.73㎡
F	50	389	78559	485	4275	5715	5119	2762	4185	2866	7051	486	1	2	22.8	2.16	30	101	1.4	156	2.8	1.2	2.95	0.9	10.3	31	105.1	34.9	33.2	31	15.5	14.6	47 mL/min/1.73㎡(stage3:30-59)
F	74	5849	40391	5959	5715	2900	7051	5723	2390	7969	25000	1562		1.1	12.2	2.61	40	75	0.7	125	5.9	5.89	3.13	7.7	10.7	30.3	96.8	34.2	35.3	119	13.2	41.8		1
F	62	1985	1983	1623	5715	45620	4568	5789	1961	5723	25000	7863		1.3	14.1	2.54	30	22	0.8	141	3.9	0.41	4.19	5.3	12.1	36.3	86.6	28.9	33.3	59	14.3	12.3	>60 mL/min/1.73㎡
F	83	48283	57450	5715	7051	28951	2874	2867	2738			485		1.4	15.2	2.89	7	23	1.1	138	3.5	1.25	3.17	4.4	10	30.3	95.6	31.5	33	52	14.9	16.2
M	42	5711	5712	2768	6824	7030						5771		0.9	10.1	3.51	13	21	0.3	142	3.3	0.74	3.64	8.3	11.5	33.9	93.1	31.6	33.9	417	20.1	5.8	>60 mL/min/1.73㎡
F	39	9694	51881	389	78559	4359	59381	4148	570	78001	2512	51881		2	22.2	3.53	4595	7394	0.5	140	4.7	1.77	5.72	11	11.6	37	64.7	20.3	31.4	185	14.6	23	32 mL/min/1.73㎡(stage3:30-59)
M	61	9964	5715	25000	4019							9964		1.3	15.7	3.49	31	71	2.7	140	3.3	0.84	4.14	5.6	14.5	42.6	102.9	35	34	82	13.5	9.9	>60 mL/min/1.73㎡
M	55	1541	5715	28951								7810		1.3	14.1	3.19	12	36	1.2	136	3.8	0.77	4.15	12.2	13.5	38.1	91.8	32.5	35.4	200	13.4	6.2	>60 mL/min/1.73㎡
M	37	5715	7032	7054	7895	2874	2809	4659	30390			5715		1.7	19.1	2.82	21	37	2.4	140	3.7	0.65	3.21	6.3	8.2	26.7	83.2	25.5	30.7	101	20.3	6.9	>60( 138 僅供參考) mL/min/1.73㎡
M	68	5715	45620	7895	452	4568	5758	44289	25000	4019		5789		1.3	14.8	2.58	29	42	1.3	125	4.6	0.82	3.28	6.5	10.2	30.6	93.3	31.1	33.3	111	16	17.4	>60( 93 僅供參考) mL/min/1.73㎡	1
M	78	1533	2874	5715	25000	4019	78009					1532		1.1	12.6	3.82	13	12	0.7	139	3	1.29	4.67	7.2	10.9	34.5	73.9	23.3	31.6	52	>14.5	10.4
M	84	3579	4580	7804	25020	5715	2738	V0262				3579		0.9	9.9	2.69	104	43	0.9	137	4.2	1.52	4.63	7.8	14.4	40.6	87.7	31.1	35.5	55	14.6	53.3
M	56	1518	1962	5715	7030	53540	53190	75310	2809	5718		1519		1.2	12.9	4.08	53	33	0.6	144	3.5	1.17	5.47	6.9	10.8	34.3	62.7	19.7	31.5	198	15.9	16.9	>60
F	57	7100	7991	5715	5722	5128	53190	25000	709			7100	1	1.5	16.1	49.70 % 2.80	24	35	1.5	137	2.9	1.25	3.71	7.1	12	35.5	95.7	32.3	33.8	55	15.3	44.3	44 mL/min/1.73㎡(stage3:30-59)	1
M	54	5762	5715	7030	4019	V427						V427		1.2	13.3	3.88	59	53	1.6	137	3.4	0.73	5.63	5.8	12.5	38.4	68.2	22.2	32.6	46	15.1	11.1	>60 mL/min/1.73㎡
M	84	5990	486	2768	417	4185	1330	5715	4019	25000	2724	389		1	10.6	44.60 % 2.90	33	45	0.3	150	3.9	0.6	4.12	17.5	11.7	37.8	91.7	28.4	31	514	15.6	18.6
F	75	7213	73313	72402	72252	72293	7295	5715	7294			72402		1.1	11.9	3.86	41	56	0.6	143	3.4	0.57	4.38	6.1	13.6	40.7	92.9	31.1	33.4	115	13.9	9.5
F	60	2875	2894	5715	7051	45621						5715		1.3	13.8	3.99	133	117	0.9	136	3	0.45	4.16	3.9	12.7	37.1	89.2	30.5	34.2	73	14.3	15.3	>60 mL/min/1.73㎡
F	57	41091	78551	72889	41401	585	4329	1125	570	5722	99859	41189	1	12.01	100.1	2.32	2504	4617	0.6	134	3.7	10.09	1.89	16.4	5.4	17	89.9	28.6	31.8	159	14.1	54.9	4 mL/min/1.73㎡(stage5:<15)
F	50	4240	3970	4241	4280	28319	5715	4168	42731	496	4019	4241		2.1	23.5	4.15	13	88	2.1	139	4	0.66	2.31	4.8	7.3	22.3	96.5	31.6	32.7	174	16.4	27.4	>60( 94 僅供參考) mL/min/1.73㎡
F	77	7895	5723	5849	2767	5715	2738					5715		1.6	18.6	3.18	35	61	3.4	128	5.9	1.36	2.66	8.8	9.5	26.9	101.1	35.7	35.3	48	15.5	37.9
M	68	5715	45620	7030	7895	5722	4568	2761	4580	25000		5789		1.4	15.2	2.6	35	47	2.7	127	4.4	0.63	3.54	7.7	7.4	22	91.8	32.2	35.1	74	17.5	23.7	>60 mL/min/1.73㎡	1
M	68	5722	5715	7030	45621	7895	28951	2761	7804	25000	971	5715		1.5	16.7	2.46	50	66	2.7	127	4	1.57	3.05	8.1	9.8	27.8	91.1	32.1	35.3	89	17.3	23	44	1
M	48	9993	5679	2520	9961	40391	28521	V451				5678		1.2	12.4	3.26	21	31	0.6	133	4.4	9.92	2.97	11.2	8.2	24.9	83.8	27.6	32.9	493	15.8	76.1	6 mL/min/1.73㎡(stage5:<15)
M	73	5761	5715	9964	585	V1007	7140	25000	7388	6000	7051	5761	1	1.6	17.6	2.24	49	39	1.1	135	3.6	0.87	3.91	6	11.3	33.2	84.9	28.9	34	85	14.7	24.5		1
F	80	25042	40391	4280	5715	7051	28521	V4581				585		1.3	13.4	3.58	18	18	0.7	145	3.8	6.8	2.56	4.8	7.4	24.6	96.1	28.9	30.1	118	15.8	89.4
F	61	51881	51882	5849	585	389	5712	7054	25080	25040	58381	486	1	1.3	14.4	2.59	154	285	0.2	137	3.7	2.87	3.74	21.8	8.9	26.4	70.6	23.8	33.7	119	17.9	61.3	17
F	79	486	389	5849	40391	1899	5722	5990	78559	5761	2800	49121	1	1.9	20.2	1	129	288	4.3	139	2.4	1.07	1.99	9.2	5.4	16.8	84.4	27.1	32.1	138	16.4	48.9
M	77	55092	53340	4019	49390	5716						55092		1.1	11.6	4.23	10	23	0.9	141	3.9	1.06	4.52	5	13.8	41.5	91.8	30.5	33.3	142	13.4	16.1
M	74	7209	3241	7907	4109	486	5712	7895	30390	7070	2859	72400		1.4	15.4	2.79	30	82	1.1	136	5.1	0.98	2.99	10.7	9.4	28.8	96.3	31.4	32.6	367	20.3	30.7
F	68	5722	7030	5715	7895	4019						5715		1.8	19.3	2.29	31	59	2.3	145	4.2	0.54	2.94	6	10.4	30.2	102.7	35.4	34.4	93	15.7	14.7	>60 mL/min/1.73㎡	1
F	73	4558	5715	45621	7030	7051	7895	5849				5789		1.4	15.2	2.34	41	70	1.7	138	4.1	0.85	3.93	7.6	10.2	31.5	84	27.2	32.4	73	18.1	29.3		1
F	70	585	7100	58381	5715	5722	2390	7051	5070	7895		585		1	11.3	2.73	127	72	0.4	138	3	2.62	2.32	7.3	6.9	20.3	87.5	29.7	34	142	15.7	26.1		1
M	37	5715	45620	7895	2449							5715		1.5	16.3	3.51	54	91	2.4	146	3.4	0.5	3.18	8.1	9.1	28.5	89.6	28.6	31.9	422	24.7	9.2	>60	1
M	62	51881	5070	5119	57140	1460	389	78559	41401	4019	5789	1460		3.4	37.6	1.39	524	1914	4.9	139	3.6	3.35	3.68	44.1	6.5	21	75.3	26.1	34.7	256	23.8	57.3	19 mL/min/1.73㎡(stage4:15-29)
F	47	5715	45621	7895	2869	V103	5762	53190	53290	5723		5780		1.9	21.1	2.86	77	103	25.9	133	1.7	0.62	1.99	5.5	6.8	18.8	94.5	34.2	36.2	109	18.8	8.8	>60 mL/min/1.73㎡
F	77	5130	53350	51881	5722	5715	5109	5849	5728	7030	41401	5109	1	2.8	30.4	1.44	93	119	2.8	127	4.8	0.92	2.85	17	9.4	25.8	90.5	33	36.4	295	16.8	46.9		1
F	62	6961	25000	5716	53010	53540						6961		1.1	11.6	4.05	28	30	1.9	141	4.3	0.66	3.94	6.1	12.4	36.5	92.6	31.5	34	93	15.1	18.3	>60 mL/min/1.73㎡
M	81	5715	45621	7895	28951	5738	7051	71907	2738	6826	4538	53011		1.4	14.9	2.96	15	23	1.3	139	4.6	0.96	3.46	5.8	11.5	34.9	100.9	33.2	33	74	13.9	16.6		1
M	48	1459	5715	7030								1450		1.2	12.3	5	15	20	0.8	144	4.1	0.89	3.41	3.2	11.5	31.7	93	33.7	36.3	136	11.5	10.8	>60 mL/min/1.73㎡
F	85	40391	5990	4104	73300	73313	7806	4168	41519	5715	7895	585		1.5	16.5	45.80 % 2.80	13	29	0.8	143	4.8	8.24	3.35	10.5	10.2	32.8	97.9	30.4	31.1	132	16.3	136.9		1
M	63	1629	1960	5715	1961	1962	1987	1977	1978	1985	4019	1629		1.1	12	4.05	15	27	0.7	142	4.5	1.02	4.49	7.8	13.7	40.9	91.1	30.5	33.5	162	13	18.3	>60 mL/min/1.73㎡
F	48	1749	1977	1985	389	78559	1970	5679	30000	5640	1972	1749		1.4	14.6	2.32	57	67	0.9	139	3.5	0.6	2.62	6	9	27	103.1	34.4	33.3	120	18.2	11.3	>60 mL/min/1.73㎡
M	56	5712	45620	4568	53190	5718	2738	1370	30390			5789		1.6	16.6	3.57	24	49	5.8	141	3.7	0.85	4.13	5.8	10.4	30.4	73.6	25.2	34.2	49	25	15.7	>60 mL/min/1.73㎡
M	59	9964	41071	585	5715	7030	7051	25000	V1271	V451		9964		1.1	12.3	3.5	13	18	0.3	136	4	8.89	4.75	3	14.2	44.5	93.7	29.9	31.9	105	16.3	66.5	6 mL/min/1.73㎡(stage5:<15)
M	82	5715	2761	2738	2874	28951	4555	59651	59654	7051		2761		1.2	12.4	2.95	44	56	3.1	126	3.9	1.2	3.85	11.2	12.3	34.7	90.1	31.9	35.4	72	16.5	23.3
M	66	486	389	51881	75312	585	75162	78559	5180	7895	5723	486		1.3	14.7	2.96	24	69	0.8	129	4.5	5.82	3.46	5.8	10.7	32.5	93.9	30.9	32.9	89	16.2	62.9	10
M	68	1519	1977	1976	53140	43491	5722	78009	78559	4019	7054	5789	1	1.5	16.4	2.33	324	1367	3	151	4.3	1.86	3.78	7.2	11	32.3	85.4	29.1	34.1	32	16	49.6	36 mL/min/1.73㎡(stage3:30-59)
F	51	5712	5723	7895	2390	3899	2819	2768	30390			5715		1.8	18.7	53.4 % 3.8	24	89	18.1	134	3.3	0.64	2.23	14.1	8.3	25.2	113	37.2	32.9	95	>14.5	14.7	>60 mL/min/1.73㎡	1
M	69	7032	5715	2867	5849	2874	5722	7895	5724	389	78559	57140	1	4	44.2	2.85	1620	1821	21	134	3.9	0.68	4.12	6.2	13.7	39.2	95.1	33.3	34.9	133	15.3	8.9	>60 mL/min/1.73㎡	1
F	60	5761	57450	5990	5715	389	325	5939	5768	7840	2874	5761		1.5	16.4	2.17	21	22	0.7	138	3.9	2.28	3.1	11.6	9.3	27.6	89	30	33.7	100	14.4	32.8	22 mL/min/1.73㎡(stage4:15-29)
M	51	53240	5712	45621	7895	30390	28951	25000	2768	5718	78009	5789		1.6	17.8	2.89	45	140	11.6	132	2.6	0.58	3.1	4.5	9.4	27.1	94.8	32.3	34	39	18.2	10.1	>60( 147 僅供參考) mL/min/1.73㎡	1
F	65	7895	5723	7054	5715	24290						7823		1.2	13.7	3.32	83	82	1.4	142	3.3	0.85	3.42	6.1	11.5	34.3	100.3	33.6	33.5	110	13.5	17.8	>60 mL/min/1.73㎡	1
F	61	78659	78602	5715	V1007	7054	V103					4139		1.1	11.6	3.75	84	44	0.7	135	4.4	0.56	4.18	10.4	13.6	39.4	94.3	32.5	34.5	234	14	8.1	>60
M	66	72271	496	549	5718	6000	4019					7211		1	11.1	3.64	16	21	0.3	140	4	0.96	4.57	6.2	13.8	42.2	92.3	30.2	32.7	246	12.9	14.4	>60 mL/min/1.73㎡
M	55	2113	7515	5712	28951	45621	5713	30390				5690		1	10.9	4.25	56	96	1.2	138	3.5	0.57	4.41	5.5	15.6	44.7	101.4	35.4	34.9	138	12.9	10.2	>60 mL/min/1.73㎡
M	61	20280	1977	1970	5601	389	5679	486	53290	53550	2639	5609	1	1	10.8	2.75	19	39	0.3	136	4.7	0.85	4.45	5.2	13.8	40.1	89.9	30.6	34	287	13.9	14.2	>60 mL/min/1.73㎡	1
M	65	1205	5100	5715	7030	5733	V1007					5119		1.1	12.4	2.64	40	62	0.3	140	4.2	0.52	4.39	3.9	12.1	37.4	85.2	27.6	32.4	204	12.5	11.3	>60( 159 僅供參考) mL/min/1.73㎡
F	74	5722	570	40391	5715	45620	380	4210	53140	25000	V451	585	1	1.5	16.6	2.51	186	557	4.1	129	3.2	4	2.52	15.9	6.6	19.7	78.2	26.2	33.5	60	18.7	46.2
M	44	7032	5715	5723	7895	2767	25000	4019	V4582			5761		1.6	17.3	2.64	314	250	3.7	132	3.8	0.68	3.99	6.8	13.6	40	100.3	34.1	34	148	15.2	12.1	>60 mL/min/1.73㎡	1
M	68	5715	7051	5119	2731	40391	V451	28521	27542	2738	25000	585		1.2	13	2.64	17	35	0.5	137	3.4	4.97	3.99	3.1	9.2	28.5	75.2	24.1	32	156	15.5	49.7	12 mL/min/1.73㎡(stage5:<15)	1
F	73	51881	9331	5070	5715	45620	41071	7895	4568	28951	2859	5789		1.2	13.1	2.96	19	40	0.9	135	3.4	0.66	3.49	12.2	10.8	30.4	86.2	29.5	34.2	74	14.8	12		1
M	45	53240	53190	4186	5715	7030	7895	28951	45621	5738	25050	36202		1.2	13	3.01	17	27	0.6	140	4.3	2.04	2.98	7.8	8.6	26.2	87.9	28.9	32.8	77	13.4	36.8	35 mL/min/1.73㎡(stage3:30-59)	1
F	58	5715	389	5672	V0261	V0262	V1271					5715		1.6	16.8	4.13	235	172	1.1	145	5.5	0.85	2.04	1.4	7.6	22.1	108.3	37.3	34.4	24	15.8	16.8	>60 mL/min/1.73㎡	1
F	67	4568	5789	5715	7030	45621	2848	7802	28951	5738	53190	5789		1.2	13.1	3.81	8	16	1.7	118	2.9	0.45	3.86	2.1	8.9	25.9	67.1	23.1	34.4	27	19.8	5.1	>60 mL/min/1.73㎡
F	68	41519	486	5715	7051	2874	5722	2768	5119	5180		41519		1.3	14.2	3.09	16	29	1.6	144	3.2	0.36	3.34	7.8	10.5	32.7	97.9	31.4	32.1	39	18	4.3	>60 mL/min/1.73㎡
F	70	41071	389	28959	5715	7051	25000	44422	4280	4240	3970	41189		1.1	12.1	3.41	90	323	6.2	125	4.1	8.03	2.99	11.5	10	28.5	95.3	33.4	35.1	185	12.7	73.3
F	57	99673	4470	2767	4271	585	3481	486	7070	5715	7051	99811		1.1	11.7	3.78	28	42	0.4	135	4.9	4.03	2.81	7.1	9.4	28.2	100.4	33.5	33.3	106	15.2	47.3	11 mL/min/1.73㎡(stage5:<15)
M	64	5712	45620	30390								5789		1.5	16.5	3.02	23	53	1.6	139	3.3	0.62	3.62	3.4	10.2	30.6	84.5	28.2	33.3	93	16.8	8.1	>60 mL/min/1.73㎡
M	54	99666	389	486	5849	5715	53190					51881		1.6	17.2	2.46	80	764	2.1	148	5.3	4.33	2.64	14.1	9.1	26.8	101.5	34.5	34	49	15.2	47.2	14 mL/min/1.73㎡(stage5:<15)
M	77	85221	2812	1623	486	5712	30390					2859		1.6	16.9	2.72	31	48	2.6	143	3.7	0.51	1.14	2.6	4.3	12.7	111.4	37.7	33.9	38	24.1	24.1		1
F	80	5722	53140	78559	5715	7030	7895	7824	45621	389	570	5722	1	2	20.9	3.08	146	209	12.4	148	2.8	1.16	3.74	7.4	11.8	34.1	91.2	31.6	34.6	78	17.9	36.4
F	86	1530	5715	57420	57140	99811						1530		1.1	11.3	3.66	39	37	0.5	135	4.5	0.77	3.89	5.3	9.7	31.9	82	24.9	30.4	109	21.7	20.6
M	64	389	78559	5770	5715	53290	53190	486	49390	7030	78009	5761		1.2	13.3	2.01	91	196	0.9	139	3.9	1.06	4.12	4.8	12.9	36.7	89.1	31.3	35.1	20	12.9	23.9	>60 mL/min/1.73㎡	1
F	59	71536	71106	2848	2880	5715	2751	4019				71910		1.4	14.9	2.61	21	32	1.6	141	3.8	0.89	2.73	0.7	7.8	23.6	86.4	28.6	33.1	36	17.9	8.6	>60( 65 僅供參考) mL/min/1.73㎡
M	42	5712	7895	5119	5672	45621	2738	30390	5722	53190	53290	5715		1	10.7	2.73	30	48	0.7	142	3.8	0.94	4.28	6.6	12.6	37.5	87.6	29.4	33.6	146	15	17.9	>60 mL/min/1.73㎡	1
F	74	73730	72402	3485	4321	5722	5715	2875	7051	72210	72252	73730		1.5	16.6	2.86	24	58	3.2	140	3.7	0.44	4.23	5.5	13.4	39.3	92.9	31.7	34.1	98	16.7	11.3
M	49	7030	5715	7824	2869	7895	45621	28529	2800	53140		7032		2	21.5	2.51	143	161	5.8	136	3.5	0.36	3.15	3.2	9.8	28.6	90.8	31.1	34.3	72	19.7	6	>60 mL/min/1.73㎡
F	67	2894	2880	2875	5715	7051	7030	45621	5723	5738	486	5715		1.3	13.9	3.95	18	34	1.3	138	3.4	0.44	3.39	1.6	10.4	31.5	92.9	30.7	33	21	14.8	15.5	>60 mL/min/1.73㎡
M	59	55092	3659	5715	V1007							55090		1.3	14.6	2.74	30	47	1	139	4	1.41	4.38	6.2	9.4	32.4	74	21.5	29	168	23.3	14.7	51 mL/min/1.73㎡(stage3:30-59)
M	58	5712	30390	53550	V0261							5715		1.4	14.8	3.73	11	17	0.7	138	5.6	1.64	2.74	3.4	8.1	23.5	85.8	29.6	34.5	44	16.1	46.1	43 mL/min/1.73㎡(stage3:30-59)
F	64	5722	5715	7051	45621	389	5672	2875	4568	5789	5939	5715	1	1.6	19.1	2.99	53	56	2.1	144	3.8	1.24	3.46	8.1	11.1	33.1	95.7	32.1	33.5	31	16.7	16.3	43 mL/min/1.73㎡(stage3:30-59)	1
M	72	486	49392	5715								496		1	11.5	4.13	40	66	0.4	140	3.9	0.81	4.85	6.8	14.2	42.2	87	29.3	33.6	153	12.1	19.5
M	43	5070	4820	48283	47833	5712	45621	5723	7895	28951	2874	389		1.2	13.4	2.45	9	34	1.8	136	2.9	0.42	3.21	5.4	10.1	29.3	91.3	31.5	34.5	107	17.9	12	>60 mL/min/1.73㎡
F	86	5722	431	5990	5715	7051	45989	53190	53290	53081		5722		1.2	13.1	2.26	23	42	0.8	137	3.8	0.6	3.74	9.2	10.8	32.3	86.4	28.9	33.4	186	16.4	27.6
F	42	5722	5712	45620	30390	7030						5722		2.2	24.5	2.3	34	81	9	138	1.9	0.55	3.12	1.9	9.8	30.1	91.3	29.2	31.9	32	22.9	6.4	>60( 121 僅供參考) mL/min/1.73㎡	1
M	52	1505	5712	30390	4019	53510						1509		1	10.3	4.48	17	22	0.4	142	4.8	1.22	4.52	5	14	43.6	96.5	31	32.1	224	12.8	18.6	>60 mL/min/1.73㎡
F	56	1533	1977	5715	7895	2859	25000	4019				1533		1.1	11.7	4.5	105	53	0.4	143	4.1	0.55	4.17	5.9	12.7	37.9	90.9	30.5	33.5	148	13.4	10.3	>60 mL/min/1.73㎡
M	65	1977	1519	5728	5722	389	25000	7889				1519	1	1.2	13.5	2.76	34	79	2.2	135	4.6	0.4	3.83	13.3	9.9	30.1	78.6	25.8	32.9	713	17.5	7.6	>60
F	62	7906	2390	5715	5723	5738	5689	4011	V0261			57140		1.3	14.8	3.32	28	32	0.4	141	3.7	0.48	3.8	8.2	12	35.1	92.4	31.6	34.2	172	13.2	15.3	>60( 131 僅供參考) mL/min/1.73㎡
M	51	60883	389	2869	6953	5712	28951	1122	5711	2930	7932	60490		2	21.7	2.64	15	26	4.6	143	2.5	0.69	2.78	9.2	8.8	26.5	95.3	31.7	33.2	103	21.6	10.9	>60 mL/min/1.73㎡	1
F	72	4821	4822	53540	5715	2874	87342	2738	709	4568	311	486		1.2	12.6	2.48	42	19	0.8	143	3.9	0.73	3.13	21.2	10.7	30.6	97.8	34.2	35	117	15.3	30.1
M	69	3811	78559	6012	6869	25000	5715	5789	7030	2765	5939	25010	1	1.8	20	2.21	81	145	1.1	152	2.8	1.76	4.47	9.7	13.3	40.3	90.2	29.8	33	59	14.7	62.5	38 mL/min/1.73㎡(stage3:30-59)
M	68	53190	5715	5723	45621	7895	2800	4568	5789	2765	5738	5715		1.6	17.6	3.24	21	41	0.9	144	2.8	1.71	3.33	9.9	9.2	28	84.1	27.6	32.9	307	21.4	24.1	40 mL/min/1.73㎡(stage3:30-59)	1
M	74	40391	25000	5715	7051	28521						585		1	10.6	2.44	128	81	0.5	136	4.7	6.58	3.48	6	10.4	30.9	88.8	29.9	33.7	130	16.2	119.8		1
F	33	5715	5720	5109	5118	4109	57149	319	2859			5715		1.2	13.3	28.50 % 2.20	15	19	0.6	135	2.8	0.42	3.85	19.9	10.5	33.5	87	27.3	31.3	159	18.3	12.6	>60	1
F	71	5720	5679	4149	4019							5720		1.3	13.7	3.04	70	46	0.5	137	3.6	0.44	3.69	12.9	10.9	32.1	87	29.5	34	172	13.8	16.6
F	54	6823	4111	25000	2800	53140	5712	30390				5789		1.3	13.5	2.65	11	24	1	140	3.2	0.28	2.61	7.1	7.8	24.3	93.1	29.9	32.1	199	15.4	5	>60 mL/min/1.73㎡
M	55	5712	7895	45621	53789	53540	4019	25000	30390			5715		1.4	15.4	3.12	25	72	1.9	137	3.7	0.84	3.59	6.8	11.5	33.7	93.9	32	34.1	223	16.5	8.5	>60 mL/min/1.73㎡	1
M	72	53250	5672	5849	41091	78551	5750	5715	7895	514	5728	5741	1	2.7	28.7	2.05	59	141	4.6	136	3.7	1.48	2.46	15.3	8.6	24.8	100.8	35	34.7	93	20.1	26.9
F	62	5789	53340	5712	7051	V642	2749	71536				5780		1.2	13.4	2.41	34	55	1.8	138	3.6	0.8	4.16	4.3	10.5	32.8	78.8	25.2	32	55	22.4	7.6	>60( 73 僅供參考) mL/min/1.73㎡
M	53	5722	5712	5849	40391	25040	58381	V451	5789	30393		5722		1.6	19.4	2.41	19	34	0.8	139	4.9	7.77	2.27	5.7	7.6	22.6	87.7	30.8	35.2	52	18.8	91.5	7 mL/min/1.73㎡(stage5:<15)	1
F	77	5789	2849	40391	2765	5715	7030	2867	2874	25000	4289	5789		1.2	13.2	4.04	10	20	2.3	143	4.4	3.81	3.3	4	9.8	30.4	92.1	29.7	32.2	66	16.8	70.8
F	72	52689	5715	75563	1104							73010		1	11.1	4.46	18	21	0.3	142	4	0.69	4.52	6.4	13.2	40	88.5	29.2	33	269	13.1	19.2
F	70	5722	78079	3332	2875	7892	59654	2967	5738	7054	5070	436		1.2	13.3	3.36	94	106	0.6	142	3.7	0.65	4.01	3.5	13	41	102.2	32.4	31.7	43	14.1	7.1
M	51	7013	53140	2721	2704	2732	5718	5738	5713			7091		1.8	19.5	52.20 % 3.40	51	132	1.7	142	4	0.56	4.08	7.9	13.7	40.7	99.8	33.6	33.7	117	15.3	11.2	>60
M	86	5715	7895	27410	5119	2760	496	53011	6000	25000		7895	1	1.1	11.7	3.46	29	80	0.3	152	4.1	3.03	3.54	5.5	9.6	32	90.4	27.1	30	297	17.6	51.8		1
M	63	486	5119	1539	1977	53340	78039	78609	1890	5715	585	389	1	1.4	15.4	2.34	19	58	1.4	138	4.4	2.91	3.02	22	8.9	27.4	90.7	29.5	32.5	288	16.8	37.6	22 mL/min/1.73㎡(stage4:15-29)	1
F	84	40391	53081	53190	5715	2749	7051	81000	V433	V5883	V5861	585		1.9	20.9	3.34	6	15	0.4	138	5.9	9.78	3.92	4.8	8.8	27.9	71.2	22.4	31.5	56	22.2	119.1
M	58	566	5715	5789	25000	4019						566		1	11.5	2.79	43	22	1.8	135	4.8	0.58	4.36	10	14.6	43.1	95.6	32.8	34.3	113	13.6	27.9	>60( 144 僅供參考) mL/min/1.73㎡	1
M	61	5712	45620	2848	7895	51881	4019	41401	4293	30390	4168	5789		1.6	17.4	2.29	13	23	3.3	146	3.4	1.21	3.83	4.5	10.1	32.3	84.3	26.4	31.3	54	21.5	16.2	>60
M	53	73342	5712	45621	7895	53290	53490	30390				73342		1.5	16.3	3.22	16	43	2.6	141	4.4	0.86	3.38	3.5	9.8	30.3	89.6	29	32.3	62	18.3	22.2	>60 mL/min/1.73㎡
M	65	5715	45620	6989	389	1629	1977	6000	V0261			5789		1.2	12.6	3.04	25	53	1.7	139	4.2	0.7	2.44	2.9	10.7	31.7	89.3	30.3	33.9	36	17.8	17.4	>60 mL/min/1.73㎡
F	59	5715	45620	4568	7030	5738						5780		1.1	11.4	3.9	20	23	0.8	138	3.8	0.6	3.03	2.4	8.8	25.7	84.8	29	34.2	52	13.5	4.1	>60 mL/min/1.73㎡
M	63	25080	6869	44422	7051	25040	58381	2740	4019	5829	5718	6829		1.1	11.8	3.86	28	81	0.6	133	4	1.53	3.62	9.4	10.5	32.7	90.3	29	32.1	207	13.7	21.6	46 mL/min/1.73㎡(stage3:30-59)
F	75	56081	57410	5715	7051	4019						2112		1.1	12.5	3.29	127	107	0.2	141	4.1	1.05	3.01	3.7	9.5	28.5	94.7	31.6	33.3	94	13.2	30.3
M	60	7032	5715	5728	5733	5849	7895	2888	1369	9744		V427		2.5	26.6	3.14	25	27	1.2	139	4	1.98	4.48	4.4	13.2	39.8	88.8	29.5	33.2	75	14.6	29.9	35 mL/min/1.73㎡(stage3:30-59)	1
M	43	5728	5712	389	5849	514	5722	5789	7907	4185	486	5715	1	1.5	15.9	2.45	25	56	30.8	137	2.6	4.66	3.05	13.1	9.9	27.8	91.1	32.5	35.6	114	24.7	54.9	14 mL/min/1.73㎡(stage5:<15)
M	81	51881	4821	49121	3843	5849	99859	417	1129	515	5715	496	1	1	10.9	2.95	77	135	1.2	144	3.4	0.64	3.64	9.9	10.9	34.1	93.7	29.9	32	154	14.9	35.7		1
F	74	4280	42731	4293	5715	7051	2738	2839	2894	4019	5738	4280		1.6	17.8	2.28	19	51	5.2	141	2.8	0.42	2.51	3.7	8.3	25.3	107.2	35.5	33.1	70	17.2	7.7
M	41	4568	5789	5712	45621	53081	30390					5789		1.3	14	3.63	25	36	3.1	127	3.8	0.3	3.74	4.1	9.9	30.8	82.4	26.5	32.1	102	18.3	6.9	>60 mL/min/1.73㎡
M	62	25080	70715	5715	40391	V451	25040	58381	25050	36201	25060	25002		1	10.8	4.38	225	256	0.4	140	5.9	8.98	3.29	4.7	10.4	31.7	96.4	31.6	32.8	132	13.4	31.4	6 mL/min/1.73㎡(stage5:<15)
F	44	5829	25040	58381	5715	7030	5939					5829		1	11.4	2.47	40	49	0.5	144	4.1	0.77	4.27	5.6	11.9	34.6	81	27.9	34.4	105	13.3	26.4	>60
F	58	46430	47879	5715	7051	2874	2738	28951	2848	2390	72885	2874		1.9	20.8	2.52	41	40	9.4	139	4.5	0.77	3.26	3	12.2	35.2	108	37.4	34.7	20	14.8	19.3	>60 mL/min/1.73㎡
F	63	5722	5728	2867	5789	5712	45620	7895	28951	5849	40391	5715	1	3.8	40.1	2.6	38	65	31.9	139	3.1	2.3	1.82	2.9	7.2	21.2	116.5	39.6	34	38	16.3	46.2	21 mL/min/1.73㎡(stage4:15-29)
M	50	3849	78559	5720	5715	7030	7895	25000				7806		1.1	12.1	2.72	23	28	1.1	133	5	0.56	3.65	8.6	11.9	35.2	96.4	32.6	33.8	124	13.4	11.1	>60	1
M	53	7032	5715	5738								5733		1.3	14.9	3.36	320	403	8.8	138	4.1	0.55	3.92	4.9	12.2	35.3	90.1	31.1	34.6	104	15.9	9.4	>60( 156 僅供參考) mL/min/1.73㎡
F	61	570	7032	5715	7895							5715		1.7	18.6	2.4	433	1095	6.4	138	4	0.4	2.94	3.4	9.3	25.3	86.1	31.6	36.8	69	19	9.9	>60 mL/min/1.73㎡	1
M	91	53340	585	5715	2874							5789		1.4	15.1	2.26	9	14	0.4	138	3.3	5.32	2.16	11.3	6.5	18.8	87	30.1	34.6	89	17.3	191.5		1
F	47	389	6825	2761	6270	5712	4556	28529	570	78791	2768	78321		1.5	15.5	2.53	20	68	1.6	141	2.8	0.49	3.76	20.7	11.3	33.5	89.1	30.1	33.7	296	17.9	2.3	>60 mL/min/1.73㎡	1
F	77	53200	78559	5849	5715	452	99662	5990	4275	5722	7054	389	1	1.5	18.1	2.72	51	50	1.7	138	4	0.6	3.79	13.1	11.8	35.7	94.2	31.1	33.1	100	17.3	23.7
M	73	5715	45620	7030	2738	5738	25000	4019	V4582			5789		1.3	13.7	2.95	333	328	0.4	135	4.3	0.85	3.71	11.3	10.2	30.2	91.6	31	33.8	79	15.5	15.2
M	66	389	5990	25000	4019	5738	5715	59389	28951	5718	V0262	9583		1.2	13	2.53	29	39	0.6	128	4.6	0.72	4.12	21.2	11.9	34.6	84	28.9	34.4	132	14.6	14.5	>60( 109 僅供參考) mL/min/1.73㎡
F	79	25042	40391	25062	3572	5183	515	2554	5715	7051	2462	25002		1.3	14.5	3.6	30	26	1.2	137	4.1	1.8	3.9	5.3	11.4	34	87.2	29.2	33.5	100	13.2	35.9
M	47	5715	4568	5789	78559	51881	48283	7030	3481	78001		5789	1	2.8	32.2	2.32	212	229	3.1	165	3.6	1.57	4.01	3.9	11.6	35.9	89.5	28.9	32.3	104	13.6	20.6	48 mL/min/1.73㎡(stage3:30-59)
M	74	389	6826	5715	40391	5722	7051	45620	4568	4590	53340	585		1.6	17.5	2.18	10	20	3.2	137	2.4	5.21	3.04	8.8	9.3	26.9	90.1	32.6	36.1	44	17.1	64.8		1
M	80	53140	53240	5715	7051	7895	2738	2740	28529	2800	5819	5789		1.2	12.6	1.58	7	18	0.3	138	3.1	0.98	3.11	7.4	9.2	27.3	87.8	29.6	33.7	190	15.6	10.8
F	73	5722	5715	7030	7824	2824	7906	2867	2738	25000		7824		2.1	22.9	2.49	29	75	11.8	137	3.8	1.15	3.77	7.2	8.5	25.3	67.1	22.5	33.6	117	24.2	19.3
F	48	41519	4538	5718	2859	2724	27800	45981	7905	9596	75612	41519		1.5	16.2	3.62	112	140	0.2	136	4.2	0.37	3.87	5.6	11.8	35.3	91.2	30.5	33.4	303	12.6	8.4	>60
M	58	7895	5715	7030	V427	V1007	7051	2738	5939	2639		V427		1.2	12.4	2.44	24	61	1	138	4.1	1.73	2.34	4.4	8.8	27.2	116.2	37.6	32.4	125	20.7	37.8	41 mL/min/1.73㎡(stage3:30-59)
M	71	51881	389	5715	5722	5990	486	5168	78009	2769	2874	5789	1	1.9	20.8	3.03	27	63	10.5	150	2.3	0.93	2.91	9.2	9.2	26.7	91.8	31.6	34.5	58	19.2	31.9
F	74	2352	5715	25000	4019	V1271						2111		1.1	12.1	4.2	31	36	0.7	141	4.2	0.9	4.01	7.6	12.5	36.4	90.8	31.2	34.3	227	12.9	15.9
F	70	4280	4240	42731	5920	5909	414	5715	7051	49390	496	428		1.3	13.8	3.39	34	38	0.7	138	2.9	0.67	3.17	2.6	9.3	28.8	90.9	29.3	32.3	54	13.3	13.5
F	70	7999	5712	7030	5198	3239	78603	78550	7070	42731	4019	5761	1	1.3	13.7	2.49	26	37	0.8	128	4.3	0.42	3.67	4.8	12.8	36	98.1	34.9	35.6	119	14.9	12.4
F	56	5119	5715	7051	7030	45621	5118	25000	4019	53390		5715		1.4	14.5	3.49	122	162	1.6	141	3.4	3.44	2.93	5.5	9.6	28.3	96.6	32.8	33.9	55	14.8	78.3	14 mL/min/1.73㎡(stage5:<15)
M	61	2111	5715	7030	2867	2874	45621	V1271				5715		1.5	16.3	3.59	15	25	1.8	143	4.2	0.67	3.72	2.8	9.1	30.3	81.5	24.5	30	54	16.4	10.8	>60( 121 僅供參考) mL/min/1.73㎡
F	81	486	5990	5119	4289	4149	5715	7051	7895	2874	2738	5750		1.2	12.5	2.67	45	148	5.2	138	3.7	0.26	2.89	4.1	9.1	26.4	91.3	31.5	34.5	19	14.2	34.6
F	57	5715	45620	7220	72989	25000						5715		1.5	16.7	2.29	25	44	1.1	134	3.3	0.69	2.63	10.5	8.2	24.7	93.9	31.2	33.2	251	15.6	11.2	>60( 88 僅供參考) mL/min/1.73㎡	1
F	61	389	78559	59010	414	5715	7054	4019	2113	28529	7806	389		1.4	15.2	2.46	29	51	5.2	135	4.2	1.48	2.76	16.8	8.9	23.8	86.2	32.2	37.4	108	14.5	50.7	36 mL/min/1.73㎡(stage3:30-59)
M	52	5712	3481	7907	30390	7051	5722	7895				7840		1.7	19.2	2.44	61	180	5.4	139	2.8	0.5	3.36	4.4	12.4	34.9	103.9	36.9	35.5	27	15.8	4.5	>60( 174 僅供參考) mL/min/1.73㎡	1
M	65	3578	51881	25000	2809	4659	5715	V1007	V1004			3572		1.1	11.8	56.8 % 3.2	13	20	0.7	137	3	1.72	3.34	8.7	10.1	29.9	89.5	30.2	33.8	160	15.4	43.6	40 mL/min/1.73㎡(stage3:30-59)
M	52	1500	5303	5712	7032	2869	2874	2738	30390			7872		1.8	19.9	2.53	33	58	2.7	148	3.2	0.53	4.65	3.2	14.4	41.5	89.2	31	34.7	77	15.7	9.5	>60( 163 僅供參考) mL/min/1.73㎡
M	50	4568	5789	5712	389	2767	30390	80702				5780		1	11.5	3.08	13	25	0.7	139	3.8	1.35	3.1	13	9.1	25.8	83.2	29.4	35.3	91	18.8	35.4	56
M	63	41401	4139	5180	5712	3575						4139		0.9	10.1	4.17	40	27	0.5	143	4.1	0.67	4.69	9.2	15.7	46.1	98.3	33.5	34.1	237	13.1	16.8	>60
M	40	5770	5711	7902	5849	25010	2762	5756	2724	5718		5770		1	11	3.25	154	694	4.4	138	3	1.09	3.8	7.2	12.3	34.4	90.5	32.4	35.8	122	14.3	4.3	>60 mL/min/1.73㎡
M	22	3239	7593	74769	5715	V1369	7895	7892	5768	2824	2809	3229		1.1	11.5	2.01	30	33	2.2	141	4	0.64	6.31	12	13.2	38	60.2	20.9	34.7	173	18.1	17.4	>60 mL/min/1.73㎡	1
M	88	5579	5601	3842	78559	5070	5849	40391	2762	5715	45620	5589	1	1.4	15.2	2.59	1	7	2.3	140	2.9	2.28	4.3	29.1	11.3	35.7	89.3	28.1	31.5	90	27.2	43		1
F	68	5672	5720	5762	5715	2867	5761	5722	414	417	7030	5750		2	22.2	2.43	27	58	21.6	133	2.8	0.76	3.23	14.4	10.6	31.8	98.5	32.8	33.3	141	>14.5	15.9	>60 mL/min/1.73㎡	1
M	57	389	28959	5118	5715	7895	45621	6000				7824		1.9	20.8	43.9 % 2.7	13	36	2.4	136	3.7	0.32	3.03	8.1	9.1	28.1	92.7	30	32.4	201	18	6.4	>60( 286 僅供參考) mL/min/1.73㎡	1
F	73	5715	5722	45620	4568	5990	5724	2875	2768	2894	2859	5715	1	1.5	16.9	2.34	14	62	2.7	139	3.7	1.82	2.4	7.6	8.2	25.7	107.1	34.2	31.9	28	>14.5	47.2
M	39	4254	4280	5715	5119	7030	25000	4019				4258		1.3	14	2.4	11	14	1.5	136	4	0.62	5.76	12	11.3	34.5	59.9	19.6	32.8	272	16.2	21.4	>60 mL/min/1.73㎡
M	39	4280	4254	5715	4019	25000	4550	4553	1104	1101	5210	4280		1.2	12.6	2.55	17	22	1.6	137	4.1	0.8	5.33	10.7	10.1	30.9	58	18.9	32.7	443	17.3	13.9	>60 mL/min/1.73㎡
F	72	5715	45620	2768								5789		1.3	13.6	3.31	5	21	1	147	2.5	0.78	3.62	2.9	8.8	26.6	86.7	27.6	31.8	60	18.8	7.4		1
F	77	1579	5672	5778	4019	57490	22809	25000	4389			1579		1.1	13.2	3.88	50	19	0.7	135	4	0.58	3.66	9.3	11.2	33.6	91.8	30.6	33.3	232	12.4	10.8
F	60	3849	5672	5715	7054	7895	45621	4568	5723	53789		5761		1.5	16.6	2.02	28	65	1.9	134	3.3	0.74	3.28	16.6	11.1	31.6	96.3	33.8	35.1	160	15.8	15	>60 mL/min/1.73㎡
M	66	380	5722	5712	7030	4019	25000	30390	V1271			5722		2.4	26.8	2.4	46	108	28.5	136	3.4	2.69	2.42	8.5	8.1	24.1	99.6	33.5	33.6	146	18.2	67.6	24 mL/min/1.73㎡(stage4:15-29)
M	77	389	5750	51881	5715	5728	586	5761	5789			5750	1	1.6	17.4	1.91	21	31	3.5	136	3.9	2.34	4.5	15.4	12.4	37.5	83.3	27.6	33.1	48	15.4	24.8		1
M	56	41091	41401	2740	43320	5715	4019	2724	25000	2390	6000	4280		1	10.6	4.55	34	83	0.6	143	4.3	0.89	4.41	7.9	13.1	39.1	88.7	29.7	33.5	221	12.6	18.5	>60 mL/min/1.73㎡
M	33	5990	29181	5718	5712	7824	2819	25000	30390			59080		1	10.7	3.47	72	117	4.9	132	4.4	0.84	2.64	6.3	9.4	28.7	108.7	35.6	32.8	181	18.3	13.4	>60
M	77	5789	41071	2858	4289	5715	7895	7051	V1271	V642		5789		1.8	19.4	2.1	36	41	1.7	140	3.9	1	2.13	9.4	5.2	15.6	81.7	27.2	33.3	72	17.2	32.3		1
M	46	70719	5712	28951	7824	5738	2809	2766	30390			6826		1.4	15.2	3.19	33	78	3.1	140	4.4	0.54	2.71	7.2	8.2	25.4	93.7	30.3	32.3	180	20.5	23.6	>60( 163 僅供參考) mL/min/1.73㎡
F	78	1533	5715	4019	4389	73382	9054					1533		1.1	12.5	3.28	10	26	0.4	141	4.4	0.79	3.47	5.4	10.2	32.1	92.5	29.4	31.8	298	16	12.2
F	45	73382	9052	4019	5715							81002		1.2	13.9	4.15	262	1958	1.5	135	3.9	0.65	4.08	3.6	11.8	35.4	86.8	28.9	33.3	145	17.4	12.7	>60( 98 僅供參考) mL/min/1.73㎡
F	43	431	5715	51881	4820	4329	4240	388	5990	4271	4556	431		1.6	17	2.95	44	67	6.8	135	3.8	0.52	2.92	2.1	9.5	28.6	97.9	32.5	33.2	133	25.2	26.4	>60 mL/min/1.73㎡
M	57	5109	486	1459	1460	2866	1960	1961	5789	5712	30390	90	1	1.4	15	2.01	11	19	0.3	136	3.1	1.13	2.99	1.8	10	30.2	86.3	27.4	31.8	83	16	36.4	>60 mL/min/1.73㎡
M	57	53550	4568	2390	5712	7051	30390	4019				5789		1.3	14.2	3.91	161	275	1.1	140	4.3	0.75	4.34	5.3	13.5	41	94.5	31.1	32.9	125	13.7	17.2	>60( 107 僅供參考) mL/min/1.73㎡
F	38	5712	5722	5789	7824	5713	2738	79092	1104	30390		7824		2	21.6	2.09	35	120	15	136	2.6	1.14	3.21	55.4	9.7	27.7	86.3	30.2	35	315	23.8	30.6	53 mL/min/1.73㎡(stage3:30-59)
M	47	78559	5715	4568	7991	45620	7030	5722	389	25000		5789	1	3.9	41.8	3.07	1635	2114	2.5	150	3.4	1.76	2.1	9	6.2	19.1	91	29.5	32.5	26	14.2	57.7	42 mL/min/1.73㎡(stage3:30-59)	1
M	57	1175	5715	7030	25000	45621	4019					1175		1.1	11.5	4.06	46	43	1.2	141	4.4	0.86	4.18	2.6	11.8	35.3	84.4	28.2	33.4	54	16.3	28.8	>60 mL/min/1.73㎡
F	92	486	51881	5715	40493	53340	25040	58381	28521	5730	V4501	78009	1	1	10.6	2.65	14	36	0.2	142	4	3.02	2.76	6.6	8.6	26.2	93.8	29.3	31.3	236	14.3	52.2
M	82	43491	486	78559	389	40391	5715	4241	4389			436		1.1	12.2	3.01	14	42	1.5	140	3.6	1.62	3.7	7.5	11.5	34.5	93.2	31.1	33.3	108	13.4	27.8
F	53	5715	45620	5722	4275	51881	78001	V1271				5789	1	2	21.8	2.13	193	487	2.9	141	4.2	0.94	3.94	14.4	13.5	42.2	88.1	29.9	34	63	17.9	15.6	>60( 62 僅供參考) mL/min/1.73㎡
F	84	5722	7824	5118	42731	4271	20410	1196	2809	7032		5761		1.9	21.1	3.27	964	1968	17	136	4.2	0.44	3.83	12.7	8.2	24.8	64.8	21.4	33.1	157	18.6	12.5
F	77	20500	2880	389	78559	7140	5715	7051	3829	5722	1179	389	1	1.1	12.2	49.00 % 3.00	37	30	0.5	127	3.5	0.23	3.94	1.7	10	31	78.7	25.4	32.3	73	16.9	17.7
M	76	4412	5715	2724	4019							4280		1.1	12	4.03	17	24	0.6	142	3.8	1.08	4.61	5.1	14.8	43.5	94.4	32.1	34	127	14.5	16.3
F	76	4568	5789	5715	7051	45621	2867	7895	5738	5758	4019	5789		1.6	18.5	2.46	20	30	0.6	141	3.7	0.82	2.88	3.9	8	25.2	78.8	24.7	31.3	60	20.8	23.9		1
M	56	78039	29181	43491	5712	53390	2809	30390	4019	1105	539	34590		1	11.5	4.05	56	110	1.2	133	3.6	0.65	3.97	6.1	10.2	32.3	81.4	25.7	31.6	332	16.1	6.8	>60 mL/min/1.73㎡
F	55	380	5715	7051	2874	5119	45621	73390	7218			5715		1.6	17.3	2.61	26	31	2.1	137	2.7	0.39	2.75	2.7	9.4	27.4	99.6	34.2	34.3	29	15.3	5	>60 mL/min/1.73㎡
M	80	1510	1977	1962	51881	570	5849	1976	1970	5672	5723	5789	1	1.3	14.8	3.11	192	297	2.7	142	3.6	1.32	4.56	25.6	11.2	35.8	80.9	25.2	31.2	169	18.9	42.6
M	45	570	7030	5672	5715							7032		4.2	46.1	3.2	1918	614	13.3	140	4.5	0.49	4.63	7.3	14	40.5	87.5	30.2	34.6	174	15.5	3.1	>60 mL/min/1.73㎡	1
M	35	5712	45620	2768	2848	2894	30390					45620		1.5	16.5	2.88	30	96	6	137	2.6	0.45	2.79	3.8	7.9	24.5	87.8	28.3	32.2	73	20.3	5	>60 mL/min/1.73㎡
F	54	55321	55092	5715	7051	4019						55320		1.3	13.6	3.21	47	56	1	134	4.9	0.98	3.29	5.2	11.2	33.2	100.9	34	33.7	118	13.7	19.8	59 mL/min/1.73㎡(stage3:30-59)
M	51	389	706	7030	3453	2731	5728	2869	5724	2883	4019	5761	1	1.3	14.8	31.70 % 1.90	78	89	5.7	133	3.6	0.63	5.22	11.4	15.9	46.6	89.3	30.5	34.1	129	13	18.5	>60
M	56	57410	5715	45621	7030	69010						5761		1.5	16.1	3.54	241	287	3.9	143	3.9	0.8	4.37	11.8	10.6	32.7	74.8	24.3	32.4	104	18.8	13.2	>60 mL/min/1.73㎡
F	66	1531	1962	5715	V103							5789		1.4	15.8	2.84	29	49	1.3	139	4.1	0.39	2.7	5.7	11.9	35.7	93.7	32.6	34.8	60	14.9	4.8	>60 mL/min/1.73㎡
F	74	2874	2859	2899	5990	5715	7051	311	4019			57140		1.3	13.7	2.84	46	71	2.6	141	3.7	0.43	3.26	2.1	9.4	30	92	28.8	31.3	4	20.3	11.4
F	62	5715	45621	28951	5849	25000	4019	V1271				5789		1.5	16.2	3	47	43	1.1	139	3.6	1.25	3.3	7.6	8.9	26.6	80.9	26.7	33	44	16.3	44.8	43 mL/min/1.73㎡(stage3:30-59)	1
M	70	49390	486	7051	25000	4019	5718					486		1.1	11.8	3.33	869	491	1.5	138	5.2	1.01	4.26	9.4	10.8	34.4	80.8	25.4	31.4	256	14.6	36.7
M	80	1976	25040	58381	585	5715	1991	709	5722	8208	2769	56881		1.3	13.4	3.34	19	22	0.5	142	4.2	5.58	2.71	4.5	8	24.5	90.4	29.5	32.7	101	14.7	105.4		1
F	53	5715	7030	7895	5723	2738	25000	4556				5715		1.5	16.4	2.52	37	40	0.4	123	5.1	1.14	2.7	6.9	7.9	23.2	85.9	29.3	34.1	242	13.8	93.3	50 mL/min/1.73㎡(stage3:30-59)
M	82	4809	5715	7054	7895	4019	6000	38600				57140		1.1	11.4	3.55	32	41	0.9	139	3.8	0.58	4.71	7.1	14.5	42	89.2	30.8	34.5	189	13	12.3		1
F	60	5119	4578	51881	486	389	5715	51882	5789	2869	53440	496	1	1.5	15.7	2.73	32	44	1.3	135	4.7	0.8	4.4	8.8	11.8	38.4	87.3	26.8	30.7	200	17.4	44.8	>60 mL/min/1.73㎡	1
M	33	4329	5712	2875	2869	2899	2706					431		1.9	22	3.16	27	56	5.7	139	3.5	0.41	3.21	4	10.6	32	99.7	33	33.1	69	16.2	6.2	>60 mL/min/1.73㎡
M	35	2738	2768	5712	7030	28951	2874	7895	2867	45621	30390	5715		2.3	24.5	2.63	27	56	11.8	138	3	0.75	2.73	3.5	10.1	30.1	110.3	37	33.6	43	17	8.7	>60 mL/min/1.73㎡
M	69	5990	7907	5849	5715	7051	2873	414	2859			5990		1.1	11	2.04	12	24	0.3	149	3.3	1.09	3.36	8.9	10.6	32.2	95.8	31.5	32.9	59	15.6	16.4	>60 mL/min/1.73㎡
F	47	5849	585	2767	2762	389	5672	5715	7895	5118	2867	5849		1.6	17.4	2	13	23	1.4	126	5.9	3.84	3.85	20.4	11	32.6	84.7	28.6	33.7	77	17.2	80.1	13 mL/min/1.73㎡(stage5:<15)	1
F	60	7209	2158	5849	585	5715	28951	7895	5738	25000	4019	72402		1.1	11.6	2.92	17	26	0.4	126	4.6	1.68	3.57	7.2	9.5	28.7	80.4	26.6	33.1	171	14.8	52.8	31 mL/min/1.73㎡(stage3:30-59)	1
F	66	5849	40391	389	486	5990	25040	58381	59654	2800	78039	5722		1.2	12.4	2.54	24	47	0.4	131	5.7	3.27	2.54	10.2	7.2	22.7	89.4	28.3	31.7	333	20.1	45	14 mL/min/1.73㎡(stage5:<15)	1
F	82	5715	7051	2874	28951	75612	4019	2948	5990	414	V4365	5789		1.4	14.6	3.14	26	41	2.7	138	2.9	0.44	3.53	2.4	10.5	31.6	90.9	31.2	34.3	12	23.3	2
F	66	2113	5715	28951	45621	2848	57140	2859	30000	2111		2113		1.2	13.2	3.49	13	34	1.2	145	3.2	0.48	3.8	2.9	11.2	33.1	87.1	29.5	33.8	51	14.2	9.6	>60( 129 僅供參考) mL/min/1.73㎡
F	79	3849	78559	99662	585	5789	5996	5715	7895	845	28521	389		1.3	14.8	2.14	22	18	1.6	140	3.3	4.16	3.44	12.4	10.3	30.1	83.4	28.2	33.8	46	25.6	43.5		1
M	71	3811	4210	585	53240	51881	53783	5070	48241	4240	5715	5789	1	1.4	15.9	2.68	68	173	2.1	141	4.4	7.01	3.59	6	10.4	30.7	85.5	29	33.9	36	15.1	120.7		1
F	70	3849	5990	414	1892	5849	5715	7895	28951	25002	7051	25000		1.1	12	2.82	32	61	0.5	136	4.8	2.12	3.18	3.2	9.8	29.3	83.6	29.6	35.3	51	14	37.7		1
F	40	7030	7895	2869								5715		1.9	20	1.87	34	56	11.2	130	3.5	0.43	3.66	17.5	11.1	32.2	88	30.3	34.5	82	>14.5	19.4	>60 mL/min/1.73㎡	1
F	73	5672	5715	7032	7895	7824	2869	28529	25000			5715		1.5	16.5	2.37	18	51	2.2	141	4.1	0.44	2.8	3.6	9.2	28	100	32.9	32.9	101	15.5	11.9
F	74	5849	5715	45620	7051	2874	2819	25000	4019			5789		1.1	11.7	2.87	26	22	0.4	137	3.4	5.73	2.56	9.8	7.9	22.5	87.9	30.9	35.1	73	14.8	60.2
F	74	5722	5640	5715	7051	45621	3320	57420	2768	7919	4580	5722		1.5	16.2	2.29	20	84	2.3	135	3.5	0.65	4.02	7.2	12.9	37.9	94.3	32.1	34	112	13.9	11
F	54	1532	1970	1977	389	2866	56983	5609	5672	5849	1976	1539	1	1.7	17.8	2.22	29	122	3.5	135	2.9	0.37	1.95	10.3	4.4	13.7	70.3	22.6	32.1	59	23.3	7.4	>60 mL/min/1.73㎡
F	58	5789	4568	5715	53081	7054	7032	7906				5789		1.3	13.6	3.18	178	140	1.2	138	3.9	0.58	3.29	4.2	11.3	32.7	96	32.5	33.9	85	14.7	9.7	>60( 107 僅供參考) mL/min/1.73㎡
F	58	1532	1962	99859	25000	4019						5678		1.3	14.6	2.57	5	107	0.5	138	5	0.78	4.72	11.6	12.1	38	80.5	25.6	31.8	152	15.4	7.5	>60
F	70	570	389	51881	5715	1749	78559	41091	486	5849	5722	5733	1	4.8	52.7	62.50 % 3.40	2533	1675	5.4	134	4.3	0.71	3.83	5.1	12.1	35.6	93	31.6	34	23	12.7	35.3	>60 mL/min/1.73㎡	1
F	53	85224	85304	2768	81000	25000	4019	7904	5718	2115		85220		1	10.9	3.66	14	63	0.2	144	3.6	0.32	3.62	9.8	10.3	30	87.3	28.7	32.9	221	13.5	6.7	>60 mL/min/1.73㎡
M	72	4353	4289	5730	5119	5715	6039	25000	2724	2720	2721	436		1.7	18.6	3.82	130	137	2.2	141	4.5	1.23	4.95	7.6	13.8	42.4	85.7	27.9	32.5	118	24.5	23
M	50	1504	1970	1963	1976	5712	7030	5119	2869	30390	2738	1509		1.3	14.8	2.8	19	63	2.3	131	4.4	0.75	3.14	7.5	10.8	30.8	103.2	36	34.9	166	15.2	20.2	>60	1
M	68	1976	20280	51881	5712	5849	389	78559	7030	30390		5715	1	3.7	39.1	2.67	228	921	2.4	136	4.8	3.14	3.21	11.4	10.3	31.4	97.8	32.1	32.8	107	16.2	78.6	20 mL/min/1.73㎡(stage4:15-29)	1
M	50	5712	45620	51881	7895	78559	5809	5829	2767	4271	25000	5789		1.3	13.9	2.57	51	64	0.4	137	5.5	2.68	2.68	15	9.1	26.8	88.1	30.6	34.7	131	14.6	100.1	25 mL/min/1.73㎡(stage4:15-29)	1
M	67	7032	5715									57140		1.2	13.5	3.07	132	58	1.8	141	4.2	0.69	4.07	6.1	12.8	38.3	94.1	31.4	33.4	143	14.9	9	>60( 114 僅供參考) mL/min/1.73㎡
M	43	5722	5712	389	5711	7030	7824	45621	53190	30390		5722		1.3	13.4	2.75	100	245	1.4	137	4.4	0.91	3.83	8	11.5	34.6	90.3	30	33.2	278	16.3	9.5	>60 mL/min/1.73㎡
M	50	389	5672	1460	5789	5712	30390	5413	4568	28529	2768	5712		1.6	17.5	2.56	94	64	1.1	136	4.1	2.91	1.85	16.6	6.3	18.6	100.5	34.1	33.9	238	14.6	35.8	23 mL/min/1.73㎡(stage4:15-29)
M	60	53240	5715	7030	5849	45621	7895	28951	2869	585	5672	5789	1	2.2	24.5	2.58	24	40	12.2	136	3.1	4.66	2.34	7.2	8.2	24.6	105.1	35	33.3	27	19.2	125.9	13 mL/min/1.73㎡(stage5:<15)
M	84	5722	5640	5715	7051	4550	4553					5722		1.3	13.9	2.79	31	61	1.3	141	3.8	1.03	3.07	3.6	10	29.8	97.1	32.6	33.6	55	16.7	18.6		1
M	50	4568	5789	5712	28951	5119	30390	45621	5939			5789		1.4	14.9	2.5	32	77	1.9	147	4.2	1.12	3.96	5.9	11.4	34.4	86.9	28.8	33.1	122	14.8	25.3	>60 mL/min/1.73㎡
M	65	49392	31	5722	5712	45621	4568	53081	1104	2768	1120	486		1.2	14.4	2.78	45	36	1.3	141	3.6	0.47	3.85	9.1	11.4	34.9	90.6	29.6	32.7	65	15.6	19.1	>60 mL/min/1.73㎡
M	58	53250	9983	7907	1179	51881	486	5715	42741	4271		53310	1	2.2	23.4	2.98	38	75	12.7	138	3.7	0.95	2.7	10.6	9.1	27.3	101.1	33.7	33.3	18	23.3	31.8	>60 mL/min/1.73㎡	1
F	54	7100	58381	591	51881	389	78559	5849	5672	59389	5996	7832	1	1	11.2	3.32	16	15	0.3	142	3.8	0.61	3.28	9.8	10.1	30	91.5	30.8	33.7	186	14	10.3	>60 mL/min/1.73㎡
F	64	7384	72402	40391	5715	6824						75612		1.4	15.2	3.52	27	61	4.3	144	4.3	2.18	2.79	5.4	8.8	26.3	94.3	31.5	33.5	65	16.5	45.9	23 mL/min/1.73㎡(stage4:15-29)
F	70	48283	3811	51881	5715	5849	42731	514	7051	45621	27542	5715	1	2	21.8	2.72	15	53	9.6	136	2.7	2.86	2.64	4.5	8.1	24.6	93.2	30.7	32.9	20	23	41.2
M	55	5715	7030	99681	40391	5722	5789	78559	7054	4019	59370	7824	1	1.6	17.4	2.45	92	151	34	130	3.1	9.53	4.14	5.2	11.7	32.4	78.3	28.3	36.1	103	16.3	63.7	6 mL/min/1.73㎡(stage5:<15)
M	69	389	78559	5761	57490	5712	30390	7895	2738	2819		7824		1.3	14.9	2.99	23	54	2.7	137	3.3	0.52	3.14	6.3	10.8	31.9	101.6	34.4	33.9	71	14.3	14.1	>60( 157 僅供參考) mL/min/1.73㎡	1
M	33	5789	5307	5712	45621	5723	53789	53081	53540	2113	4556	7824		2.2	24.4	2.09	16	52	5.2	136	2.6	0.61		7	6.1	19.5				89		9.9	>60 mL/min/1.73㎡
M	47	1536	56981	5672	9983	9961	5715	2848	5722	5724	2869	1536		3	33.1	2.39	17	37	6.8	139	5.1	0.7	3.66	6.5	10.5	32.9	89.9	28.7	31.9	69	21.4	17.4	>60
F	65	5722	5990	389	413	5715	7895	2874	1977	5939	4019	5715		1.5	15.9	3.01	56	76	4.6	116	5.4	0.54	3.43	14.6	11.5	32.9	95.9	33.5	35	68	20.8	39.4	>60 mL/min/1.73㎡	1
M	41	5712	45620	2874	25000	30390						5789		1.7	18.5	2.53	32	47	2.5	140	4.1	1.2	3.17	8.3	9.6	27.5	86.8	30.3	34.9	65	14.7	38.1	>60 mL/min/1.73㎡
M	68	5789	5715	7051	585	V451	51889	4019	25000	4240	5730	5789		1	10.9	3.05	18	45	0.9	136	3.5	8.64	2.61	4.3	6.3	18.2	88.5	30.3	34.2	123	17.3	68.9	6 mL/min/1.73㎡(stage5:<15)	1
M	48	5715	7032	7054	4019							5715		1.1	11.6	4.15	49	33	0.7	137	3.2	0.88	5.07	7.4	15.8	45.3	89.3	31.2	34.9	196	12.9	11	>60 mL/min/1.73㎡
M	52	72886	5715	5119								72886		1.5	15.7	1.75	16	44	2.4	135	3.7	0.5	2.75	17.3	8.9	25.3	92	32.4	35.2	147	16.9	10	>60 mL/min/1.73㎡	1
M	56	99682	5762	5715	7030	V1007						V427		1.3	14	3.96	33	26	0.6	140	4.5	0.57	4.71	3.3	11.8	37.3	79.2	25.1	31.6	108	15	14.6	>60 mL/min/1.73㎡	1
M	59	5715	45620	389	5849	41070	2767	4279	78559	5722	6961	389	1	2.2	23.8	2.05	445	3815	6.3	165	7.9	3.39	2.64	13.4	8.3	27.1	101.5	32.2	31.7	59	17.4	39.3	19 mL/min/1.73㎡(stage4:15-29)
M	53	2873	5712	45621	7030	7895	2869	7824	28951	30390	53011	5715		1.6	17.6	3.56	26	31	2.7	136	4.9	0.62	3.72	9	12.7	37.3	100.3	34.1	34	7	16.3	15.2	>60 mL/min/1.73㎡
M	90	V5331	4280	2874	2768	5715	28951	78052				V4501		1.2	12.7	3.68	7	23	0.7	139	3.4	0.78	5.28	4.1	15.3	45.5	86.2	29	33.6	84	15.9	18.4
F	58	40391	5715	25040	58381	25050	36202	3669	V1271			585		1	10.6	3.52	38	30	0.7	140	3.5	13.3	4.52	6.5	10	31	68.6	22.1	32.3	134	21.7	154.3	3 mL/min/1.73㎡(stage5:<15)
F	71	57420	5715	7051	53290							57420		1.6	17.8	3.16	29	53	3.7	142	3.7	0.5	3.99	4.2	12.5	36.7	91	30.8	33.9	51	14.5	10.3
M	73	4822	5109	78559	389	1972	53340	48282	34590	2760	5715	5849	1	1.3	14.1	2.12	59	39	0.2	147	3.3	2.47	3.31	9.3	9.7	29.6	89.4	29.3	32.8	152	14.3	117.2
M	52	5712	45620	53340	5722	5996	5921	53190	30390	2867	25022	5789		1.7	18.2	2.83	12	23	1.4	143	3	0.96	3.62	3.7	8.3	27.2	75.1	22.9	30.5	30	23.6	22.8	>60	1
M	67	514	5119	7895	5715	5718	2794	51889	4240	3970	42731	78609		2.1	23.5	3.78	28	29	1.3	140	3.9	1.3	5.71	13.5	12.8	41.3	72.3	22.4	31	162	14.1	42.6	55 mL/min/1.73㎡(stage3:30-59)
M	57	5712	7030	3849	5849	5724	5722	5789	7051	30390	78603	5733	1	2.2	24.5	2.64	196	212	26.7	139	3.4	0.52	4.41	6.9	14.1	38.7	87.8	32	36.4	123	16.3	9.3	>60 mL/min/1.73㎡	1
F	31	57410	5715	7895	7032	29620						57420		1.1	12.3	4.65	120	306	1.2	139	4	0.63	3.54	4.5	11.8	36.7	103.7	33.3	32.2	259	17.2	9.7	>60 mL/min/1.73㎡
F	32	5830	29630	5712	7032	2732	6826	3839	30390			59080		1.2	12.9	38.80 % 1.70	20	109	0.9	134	4	0.82	3.41	7.3	12	35.7	104.7	35.2	33.6	323	13.7	7.4	>60 mL/min/1.73㎡	1
F	69	5715	45621	28951	5990	25000	4019					5715		1.1	12	4.25	67	66	0.9	135	3.9	0.78	3.72	3.7	12	35	94.1	32.3	34.3	61	12.9	16.9	>60 mL/min/1.73㎡
F	59	1976	1986	V103	1985	28529	5733	5723	45621	53789	5718	1740		1.8	18.8	2.9	127	280	3.4	134	4.6	1.07	3.28	5.9	10.9	30.5	93	33.2	35.7	171	21.1	46.1	52 mL/min/1.73㎡(stage3:30-59)	1
F	75	389	1623	486	78559	5715	2762	7051	7895	2866	25000	389	1	3.1	36	1.18	21	40	0.7	147	4	1.36	2.42	1.5	8.1	25	103.3	33.5	32.4	46	18.8	25
F	76	5722	5715	7051	45621	389	5990	4104	73313	V090	3320	5722		1.4	15.1	3.02	41	77	2.1	149	2.7	0.75	2.81	3.8	9.7	27.3	97.2	34.5	35.5	52	17.2	16.8
F	45	4538	5718	2724								45111		1.2	12.8	4.04	172	112	0.4	142	4.7	0.66	5.83	9.2	11	35.8	61.4	18.9	30.7	579	20.4	6.1	>60
F	88	1539	1976	1972	5715	53190	2724	V4501	2859			2399		1.1	11.4	3.16	7	18	0.5	134	4.4	2.79	3.55	4.5	10	29.8	83.9	28.2	33.6	235	13.5	48.7		1
F	40	5712	5723	2867	7895	45621	28529	30390				5715		1.8	19	40.6 % 2.8	17	56	2.4	138	4.2	0.73	2.79	6.3	7.5	25.1	90	26.9	29.9	160	19.9	6.2	>60 mL/min/1.73㎡	1
F	56	5712	45620	53190	4019	25000	5829	30390				5789		1.3	14.8	3.22	186	283	0.5	140	4.4	1.14	2.78	4.1	7.5	23.2	83.5	27	32.3	41	15.8	22.6	49 mL/min/1.73㎡(stage3:30-59)
F	82	389	5789	5715	2874	2867	5990	28951	4104	V0980	414	4280		1.3	14.8	3.05	34	52	1.3	148	3.7	1.67	3.12	11.2	9.1	28	93.6	30.1	32.2	80	24.1	49.8
M	64	49121	5712	25000	4019	2749	53081					496		1	10.9	3.99	82	54	0.6	137	4.1	0.81	4.95	17.2	16.1	45.9	92.7	32.5	35.1	159	13	25.7	>60
M	58	4111	4019	41401	5789	5800	5715	7051	7895	5672	30390	41189		1.1	11.8	2.95	23	23	0.5	143	4.3	1.53	3.74	7.9	8.2	24.8	90.1	29.4	32.6	195	14	57.4	47
M	41	5770	7895	5712	7051	5849	25000	7824	2875	29181	5679	5770		1.5	16.5	2.99	38	65	3.9	125	4.5	2.97	4.61	15	14.6	40.9	88.7	31.7	35.7	61	13.8	58.9	23 mL/min/1.73㎡(stage4:15-29)	1
M	48	5712	7895	7030	389	5849	78559	486	53190	5738	496	7823	1	1.1	11.9	2.79	69	86	2	136	4	1.35	4.93	16.3	14	41.4	84	28.4	33.8	129	13.4	59.2	56 mL/min/1.73㎡(stage3:30-59)	1
M	58	2113	5712	5738	30390							2113		1	10.5	4.7	51	52	1.3	142	3.7	0.63	4.36	8.3	15.8	45	103.2	36.2	35.1	207	12.4	8	>60 mL/min/1.73㎡
M	73	44422	1104	5715								44422		1	10.8	3.67	12	21	0.5	142	4.1	0.6	4.29	8.5	14.6	42.9	100	34	34	314	12.6	10.9
M	69	7895	5715	7030	5723	45621	7824	25000	5789	42789	70909	5715	1	1.5	16.1	2.49	23	19	9.4	131	4.3	0.83	3.04	7.4	10.4	29.9	98.4	34.2	34.8	38	16.8	37.5	>60 mL/min/1.73㎡	1
M	70	486	51881	5715	5849	380	40391	1125	514	53140	5289	5715	1	2.1	23.5	3.06	33	51	3.5	140	3.2	5.25	2.38	8	7.8	23	96.6	32.8	33.9	33	23.4	94.4
M	42	53082	86222	5712	45621	30390						5789		1.3	14.3	3.13	25	53	0.5	142	3.1	0.62	3.38	5	9.3	29.2	86.4	27.5	31.8	105	17.3	7.4	>60 mL/min/1.73㎡	1
M	40	5070	51881	389	78559	5712	5119	5809	30390	7032		486		1.3	14.1	2.59	21	51	1.5	137	4.9	0.79	4.72	8.6	12	37.9	80.3	25.4	31.7	58	18.6	26.3	>60 mL/min/1.73㎡	1
M	62	389	78551	78559	51881	585	5070	5715	7030	41401	5672	51881	1	2	22.9	1.93	1299	2552	4.5	147	6.3	8.95	2.41	1.2	6.8	20.7	85.9	28.2	32.9	77	17.6	78	6 mL/min/1.73㎡(stage5:<15)
F	57	5119	4280	486	5715	45621	2738	7895	28951	5722	2765	5715		4.6	50.6	2.71	20	57	8.5	138	3.6	1.39	2.87	7.1	9.7	28.8	100.3	33.8	33.7	136	20.4	13.8	39 mL/min/1.73㎡(stage3:30-59)	1
M	43	431	74781	48283	V0981	5713	30390	7892	2867			431		1.2	13.3	3.32	54	86	2.7	141	3.8	0.6	3.44	4.8	12.5	37.7	109.6	36.3	33.2	121	15.9	12.1	>60 mL/min/1.73㎡
F	73	4820	51881	389	5722	5715	5789	3481	5128	5110	5119	51881	1	1.2	12.8	2.52	15	21	1.4	143	3.5	1.23	2.88	4.8	9	28.6	99.3	31.3	31.5	75	23.4	52.1
M	78	7804	1196	5715	25050	36201	25080	4019	V0971			1100		1.2	13.5	2.72	65	66	1.1	133	4.8	1.9	2.76	5.1	9.2	27	97.8	33.3	34.1	53	15.8	38.6
M	36	5711	53089	53011	2812	30390	30590	2740	4019	V0262	V151	389		1.3	13.5	3.59	41	80	7.8	140	4.4	3.6	3.15	4.7	11.3	33.6	106.7	35.9	33.6	84	21.8	29.7	19 mL/min/1.73㎡(stage4:15-29)
M	36	27410	40390	5713	2739	5712	7051	30390	2794	7999	4580	585		1.3	13.7	47.40 % 3.40	27	57	0.9	145	3.6	2.91	3.77	6.6	11.6	36.1	103.4	33.4	32.3	154	14.2	51.7	25 mL/min/1.73㎡(stage4:15-29)
F	80	5715	45620	486	3849	78559	5849	5672	5722	4558	7030	5715	1	3.1	32.6	2.77	35	78	2.9	141	3.4	3.85	2.31	14.4	7.8	23.1	100	33.8	33.8	59	19.2	83.6		1
M	62	5712	28951	30390	5723	25000	4019	5739	2110			5715		1.4	15.1	3.12	36	24	1.3	147	3.9	0.82	1.24	5.6	4.4	13.2	106.5	35.5	33.3	4	31.1	22	>60( 95 僅供參考) mL/min/1.73㎡
M	45	5712	7032	7054	7895	53190	45621	2809	25000	2390	5672	5713		1.4	15.2	2.51	53	105	5.5	143	3.5	0.45	3.35	4.2	7.4	24.7	73.7	22.1	30	92	27.2	5.5	>60 mL/min/1.73㎡
M	67	5715	7030	2848	28951							5715		1.4	14.7	3.49	20	37	2	137	3.9	1.12	3.11	2.2	7.5	24.8	79.7	24.1	30.2	33	20.1	21.6	>60 mL/min/1.73㎡
M	57	5715	45620	7030	28951	2848	2809					5789		1.3	14.6	3.22	12	22	0.7	137	3.2	0.68	3.34	2.4	6.6	21.1	63.2	19.8	31.3	40	23.6	21.8	>60( 120 僅供參考) mL/min/1.73㎡
F	74	3240	3239	51881	78039	3849	78559	5715	7051	45620	2874	389	1	1.4	15.8	2.68	24	38	2.4	151	3.3	0.42	3.6	6.2	10.7	35.9	99.7	29.7	29.8	57	19.8	33.5
M	36	78659	7840	4293	2722	7289	4019	5718	2859	27800	7906	78650		1	10.6	4.19	92	38	0.3	140	4	0.81	4.23	6.8	12.6	37.5	88.7	29.8	33.6	203	12.9	10.1	>60 mL/min/1.73㎡
F	62	4568	5789	5715	389	78559	45621	7895	25000	5939	4019	5715	1	1.9	20.6	1.84	37	49	0.4	136	4.8	5.22	1.16	5.7	3.4	10.5	90.5	29.3	32.4	46	19.5	138.6	8 mL/min/1.73㎡(stage5:<15)	1
M	40	5712	45621	51881	7895	5119	7824	2869	5722	5728	5672	5715	1	3.2	36.8	3.08	47	53	14.4	134	4.6	4.45	2.96	4.9	9.3	25.6	86.5	31.4	36.3	20	20.2	66.4	15 mL/min/1.73㎡(stage4:15-29)	1
F	61	5715	45621	7054	5722	7824	5990	414				5715		1.2	13.1	2.7	102	129	2.2	142	4	0.58	2.62	2.2	9.5	29.6	113	36.3	32.1	26	15.6	14	>60
M	56	5712	5789	7895	2768	55090	2800	30390	7806			5789		1.1	12.4	3.87	41	60	0.6	143	3.1	1.07	3.44	4	10.9	33.3	96.8	31.7	32.7	63	19.6	7.1	>60
M	78	5761	4185	5715	57410	73730	7030	71536	5738	412	V4582	7806		1.2	13.3	3.09	35	47	1.1	136	3	0.57	4.1	8	12.6	36.7	89.5	30.7	34.3	146	13.6	10.8
F	57	389	2866	5672	5715	5849	78559	5109	2762	7051	7821	389	1	4.3	46.6	1.49	41	2389	2.3	144	4.8	3.14	2.66	4.4	8.4	25.3	95.1	31.6	33.2	8	16.1	45	15 mL/min/1.73㎡(stage4:15-29)
M	37	515	4940	51889	5715	7030						2399		1.2	13.3	4.23	103	103	1	138	3.9	1.22	4.55	5.1	16.3	48.7	107	35.8	33.5	110	12.2	14.7	>60 mL/min/1.73㎡
M	59	5722	5712	5761	2859	5264	3669	71536	30390			5715		1.2	12.7	3.1	10	42	2.1	140	2.9	0.52	3.24	7	8.3	26.6	82.1	25.6	31.2	115	18.4	8.1	>60 mL/min/1.73㎡
M	49	5712	45620	7032	30390	419						5789		1.7	18	3.05	98	113	1.8	138	3.7	0.36	3.49	3.8	11.9	34.9	100	34.1	34.1	57	15.7	8.9	>60 mL/min/1.73㎡
F	70	5722	5990	5715	5997	2738	4019	25000	5640	4389		5715		1.3	14	2.66	40	76	1.8	137	3.8	0.56	2.84	4.3	9.2	26.8	94.4	32.4	34.3	90	14.9	8.3
F	59	7895	5712	7051	2819	2875	30390					7895		1.7	18.8	2.32	27	74	3.1	143	3.5	0.44	2.34	3.6	9	26.7	114.1	38.5	33.7	90	13.8	6.4	>60( 146 僅供參考) mL/min/1.73㎡	1
M	58	85226	73819	5715	7030	25000	78039					85220		1.4	15.1	4.18	19	49	3.4	139	3.9	0.79	2.87	4.7	11.1	33	91.3	30	32.8	78	15.5	22.1	>60 mL/min/1.73㎡	1
M	78	486	4568	7863	5715	5722	2762	2765	2867	78791	40391	7806	1	1.6	17.6	2.09	16	36	1.2	139	3.7	2.2	2.78	6.4	9.7	28.6	102.9	34.9	33.9	101	14.6	65
M	55	486	389	78559	5849	5715	45621	25000				7806	1	1.9	19.9	1.57	30	62	0.8	134	3.3	1.28	3.92	3.3	10.5	31.6	80.6	26.8	33.2	79	17.9	38	58 mL/min/1.73㎡(stage3:30-59)
F	77	5715	7895	7054	4019	25000						7895		1.5	16	2.42	44	66	0.9	142	3.2	0.89	2.99	3.2	8.6	26.3	88	28.8	32.7	74	17.4	11.6		1
F	43	1533	1977	431	486	56969	5728	2869	5722	5715	7895	1533	1	1.9	21.3	3.02	65	99	25	139	2.9	0.42	3.37	3.6	9.9	29.8	88.4	29.4	33.2	234	18.4	10.6	>60 mL/min/1.73㎡
M	43	5712	51881	5849	3849	48241	5118	5722	5672	2866	V090	7824	1	3.6	39.8	2.26	6	93	6.5	150	6.2	2.52	3.13	25.7	10.7	30.9	98.7	34.2	34.6	88	24.7	148.5	28 mL/min/1.73㎡(stage4:15-29)
M	58	1561	5768	5119	5715	28951	7895					7824		1.2	12.6	2.35	60	119	9.4	134	3.8	1.28	2.53	5.8	7.8	23	90.9	30.8	33.9	99	15.6	25.3	58 mL/min/1.73㎡(stage3:30-59)	1
M	52	570	5722	40391	5715	25000	V1051	V451				7824		1.6	17.5	2.66	96	117	18.6	140	4.3	10.65	3.74	13.5	10.9	31.6	84.5	29.1	34.5	90	19.3	73.9	5 mL/min/1.73㎡(stage5:<15)	1
M	56	5715	4568	2761	V0262							5789		1.3	13.4	3.33	20	24	1.1	129	3.5	0.72	3.31	6.4	9.5	27.9	81.3	28.7	35.3	75	14.1	13.9	>60 mL/min/1.73㎡
F	85	6826	5715	7030	4019	5939	2740	71591	57420	V4501		5715		1.2	13	3.22	16	28	0.7	139	3.5	0.73	2.76	1.5	9.2	27.6	100	33.3	33.3	48	14.6	11.9
M	50	389	5712	5672	51881	5849	5728	2875	78559	5722	586	389	1	1.6	17.7	2.43	22	109	6.6	127	3.3	4.53	3.39	20.5	8.1	24.6	72.6	23.9	32.9	43	21.1	48.8	14
M	50	57400	5759	5712	30390	7051	2738	45620	7895	V1271		5715		1.6	17.3	3.31	15	36	2.3	134	3.2	0.86	3.97	5.9	12.3	35.5	89.4	31	34.6	99	18.9	5.3	>60 mL/min/1.73㎡	1
M	70	5768	585	389	99662	9961	5715	53190	53011	V451		5745		1	11.5	1.77	7	16	0.4	146	3.7	5.76	3.16	5.7	9.9	29.9	94.6	31.3	33.1	279	13.6	54.3	10 mL/min/1.73㎡(stage5:<15)	1
M	55	5672	5712	7895	2738	2867	28951	45621	25000	2809	30390	5715		1.6	17.3	2.95	14	28	2.6	138	3.6	0.78	3.85	4.7	8.1	24.5	63.6	21	33.1	82	17.1	15.4	>60 mL/min/1.73㎡
M	55	5712	7895	5672	2867	2738	28951	45621	25000	30390	2824	5715		1.8	19.5	2.58	14	29	4.1	135	3.8	1.37	3.73	9.3	8.2	24.8	66.5	22	33.1	49	19.6	46.8	54 mL/min/1.73㎡(stage3:30-59)	1
M	67	6826	389	7051	5718	5759	4019					9583		1.2	12.9	2.53	12	22	0.4	129	4.3	1.46	2.87	4.9	9.4	29.1	97.9	31.7	32.4	307	14.9	18.7	48 mL/min/1.73㎡(stage3:30-59)
M	51	4280	5715	7032	4019	V1007						4130		1.4	15.1	3.58	30	32	1.6	145	3.8	0.96	4.63	6	14.2	42.6	92	30.7	33.3	146	14.4	16	>60 mL/min/1.73㎡
F	48	2554	5640	59589	5715	5738	7823	2768	28529	25000	4019	5789		0.9	9.3	3.37	5	13	0.3	138	2.5	0.58	3.72	9.1	9.1	28	75	25.3	33.7	276	14.1	10.4	>60 mL/min/1.73㎡
M	57	5715	585	25000								5715		1.7	18.8	2.91	36	51	0.9	137	3.2	5.44	2.23	3.2	7.4	20.9	93.7	33.2	35.4	51	21.2	56.1	11
M	79	25020	380	V1007	5715	7030	496					25010		1.1	11.6	2.76	20	24	1.2	147	4.1	1	3.9	6.1	12.4	35.1	90	31.8	35.3	99	12.8	30.6
M	65	5712	7895	5119	60490	5849	28951	2706	2738	73016	73017	5715		1.7	18	2.36	76	151	6.5	136	3	1.11	3.26	15.1	9	27.3	83.7	27.6	33	113	22.3	37.1	>60 mL/min/1.73㎡
M	58	5712	7030	2867	2738	7895	30390	2768	90	53190	53290	5715		2.1	22	1.82	21	44	2	139	2.1	0.97	2.5	11.2	7.6	23.5	94	30.4	32.3	125	22.9	4.3	>60 mL/min/1.73㎡	1
M	38	570	5849	5712	3849	1179	4847	380	99662	V090	78559	5715	1	3.2	34.6	47.80 % 2.60	129	92	31.5	133	3.6	1.69	4.02	13.3	12.7	35.3	87.8	31.6	36	119	18.1	24.3	45 mL/min/1.73㎡(stage3:30-59)	1
M	41	5738	5715	4659	2875	4185						2399		1.2	13.3	2.88	44	217	2.9	143	3.2	0.42	3.72	4.1	13.1	39.1	105.1	35.2	33.5	63	14.7	4	>60 mL/min/1.73㎡
M	52	5722	5990	4109	5715	5601	4240	3970	9661	53081	5302	5722		1.2	13	3.17	42	60	2.1	140	3.3	0.35	3.64	2.5	12.8	36	98.9	35.2	35.6	90	14	7.6	>60 mL/min/1.73㎡
M	45	7824	5712	2738	2867	4659	90	417	2768	78791	30390	57140		1.9	20.7	2.75	33	91	26.9	126	2.3	0.32	3.13	10.1	10	30.4	97.1	31.9	32.9	172	24.1	2.2	>60 mL/min/1.73㎡
F	80	41401	4139	5715	7054	25000	V1007					4139		1.1	12.2	3.98	19	27	0.3	135	3.9	2.08	3.27	4.8	10	29.9	91.4	30.6	33.4	187	15.5	25.9
M	54	5712	45621	2869	389	2762	7895	4556	5298	30390		5789		1.9	21.6	1.93	33	92	15.9	133	3.3	0.64	2.48	5.1	8.4	25.4	102.4	33.9	33.1	52	22.9	6.1	>60 mL/min/1.73㎡
M	62	V5331	25070	40492	44422	5715	2859	2875	V451			V4501		1.1	11.5	3.25	21	42	0.4	138	4.4	5.88	4.36	5.8	13.2	39.1	89.7	30.3	33.8	68	15	30.2	10 mL/min/1.73㎡(stage5:<15)
M	62	1363	51881	389	515	505	2848	42731	4476	53082	53081	49322	1	1.1	11.8	2.56	18	21	0.5	138	4.9	1.07	3.32	11.2	7.7	25.5	76.8	23.2	30.2	352	24	15.1	>60
M	69	4139	4019	2724	5715	7051	V4582					4139		1	10.9	4.43	36	39	0.6	144	4	1.06	4.45	5.1	13.3	40.2	90.3	29.9	33.1	152	14.1	15.4	>60 mL/min/1.73㎡
M	89	5722	5715	7895	2874	20300	2859	25000	4019			389	1	1.5	16.5	51.20 % 3.10	30	62	2.8	135	3.1	1.17	2.48	9.8	8.3	24.3	98	33.5	34.2	46	18.8	19.2
M	50	3849	5672	5712	7895	5118	4552	5849	2867	2848	2738	5789		2.3	25.1	2.7	20	53	5.6	136	4.8	2.72	2.63	12.2	8.3	25.2	95.8	31.6	32.9	46	20.4	49.1	25 mL/min/1.73㎡(stage4:15-29)	1
M	61	431	585	48230	V451	5715	42731	2859	2875			431		1.1	11.4	3.29	20	71	1.2	140	3.9	6.94	2.67	3.1	9.4	28.9	108.2	35.2	32.5	72	13.4	18.6	8 mL/min/1.73㎡(stage5:<15)
F	73	51881	99666	71106	389	5715	486	5722	45621	7895	2738	38	1	1.8	19.8	2.21	16	61	2.5	134	3.6	2.52	4.15	14.6	9.3	29.7	71.6	22.4	31.3	62	16.9	55.9
M	45	6826	5712	29181	2880	2875	2859	30390	73342	2113	53550	6829		1.4	15.8	2.62	20	82	3.4	135	3.8	0.67	2.31	3.1	7.8	24.4	105.6	33.8	32	54	23.4	8.2	>60 mL/min/1.73㎡
M	35	78900	5771	53011	5712	53789	2112	4568	25002	29620	78052	25000		1.1	11.2	4.06	53	136	0.3	137	4.1	1.01	4.74	7.6	14.8	44.1	93	31.2	33.6	174	13.8	13.8	>60 mL/min/1.73㎡
F	76	56985	53190	53290	5715	7051	28951					5789		1.3	14.1	2.33	113	90	1.6	140	3.9	0.88	3.61	6.2	10.9	32	88.6	30.2	34.1	31	14.8	5
F	68	56985	5715	45621	7051	2848	28951	2989				5789		1.3	14.2	2.78	14	34	0.6	142	3.4	0.55	2.7	1.5	8.1	24.6	91.1	30	32.9	58	15.2	8.7	>60 mL/min/1.73㎡
M	45	1539	1985	486	389	78559	2869	5849	5715	7895	5722	389		3.1	35.3	2.58	80	181	5.9	127	5.5	2.22	4.78	13.9	10.9	33.2	69.5	22.8	32.8	192	15.9	45.8	32 mL/min/1.73㎡(stage3:30-59)
M	73	5715	45621	5723	22804	7032	5738					5722		1.7	18.4	2.94	12	24	2.8	136	3.8	0.99	4.71	2.5	9.5	31.3	68.4	20.8	30.4	63	26.9	21.4		1
M	65	5672	4280	40391	5715	25040	58381	V451	V1001	V4582		389		1.1	12.2	3.1	28	42	0.5	143	3.7	7.15	2.83	6.4	8.2	26	91.9	29	31.5	177	17.9	51.7	8 mL/min/1.73㎡(stage5:<15)
M	45	389	78559	5712	6929	6802	4289	3594	29181	78039	30390	90		2	21.2	2.57	26	139	1.2	159	3.6	1.95	3.45	12.6	11.6	35.8	103.8	33.6	32.4	199	15.9	13.6	37 mL/min/1.73㎡(stage3:30-59)
M	38	5712	5711	7895	3843	4019	30390					5715		1.6	17.4	2.71	22	129	3	139	2.9	0.42	3.2	32.6	10	30.8	96.3	31.3	32.5	302	20.2	4.6	>60
M	78	6826	39891	40391	5715	7030	28521	1104	V433	V4501		6829		2.6	28.1	2.96	19	39	0.6	140	3.8	2.42	2.83	3	8.7	26.7	94.3	30.7	32.6	122	19	68.2
M	79	72886	6824	5722	5809	5839	5829	5724	70710	2866	2740	6829	1	8.1	87.1	2.93	7	37	0.8	137	3.3	2.24	2.49	8.5	7.4	22.6	90.8	29.7	32.7	146	17	67.5
M	46	6826	5712	45621	4568	25000	30390	V1271				6829		1.6	18.1	2.72	37	38	2.3	136	3.7	0.56	3.94	4	12.9	38.7	98.2	32.7	33.3	87	14.7	6.3	>60
M	37	72402	72252	5715	2849	2869						7384		1.4	14.7	3.9	34	101	3.5	140	3.6	0.67	5.28	3.6	13.5	42	79.5	25.6	32.1	73	17.3	6.6	>60( 133 僅供參考) mL/min/1.73㎡
M	54	5712	45620	53789	7051	28951	4019	5756	30390	V1089		5789		1.3	13.9	3.62	32	36	1.1	141	2.9	0.64	3.33	2.8	9.8	28.2	84.7	29.4	34.8	71	14.9	8.2	>60 mL/min/1.73㎡
M	49	5672	5849	5724	5715	7030	5728	7824	79099	25000		571	1	2.2	24	2.56	575	676	25	128	5.1	7.98	3.67	7	11.1	32.1	87.5	30.2	34.6	59	17.4	82.7	7 mL/min/1.73㎡(stage5:<15)	1
M	39	99666	9964	5712	2819	4019	2749	V1271				389		1	11.1	3.85	21	20	0.3	143	4	0.51	2.83	5.3	8.6	25.8	91.2	30.4	33.3	292	15.2	7.1	>60 mL/min/1.73㎡
M	42	5712	5118	7895	389	2867	486	5722	7824	30390	25000	5679		3	36.7	2.74	9	20	6.8	152	2.9	0.97	3.97	7.3	10.3	31	78.1	25.9	33.2	71	19.7	35.2	>60 mL/min/1.73㎡	1
M	62	5789	2113	5921	591	5712	5990	5939	4111	V090	57420	5789		1.3	14.6	3.37	15	32	0.6	139	3.8	1.13	4.01	4.2	9.1	29.7	73.6	23.4	31.9	39	18	15.5	>60 mL/min/1.73㎡	1
M	54	47833	51881	585	53340	5715	7030	1330	25000	V451	43819	51881		1.1	11	3.13	10	26	0.3	134	3.3	4.31	3.55	9.9	11.1	32.1	90.4	31.3	34.6	156	14.1	55.7	14 mL/min/1.73㎡(stage5:<15)
M	35	389	78559	486	5849	78001	5722	78039	5712	7030	2867	5789	1	4.1	44.7	2.75	3	59	26.8	134	3.3	6.25	2.55	46.2	7.6	20.2	79.2	29.8	37.6	56	19.3	85.3	10 mL/min/1.73㎡(stage5:<15)
M	44	5770	V0260	2721								5770		0.9	10.4	4.14	31	34	1.1	141	3.7	0.83	4.3	4.5	14.2	42.8	99.5	33	33.2	138	12.7	3	>60 mL/min/1.73㎡
F	43	5118	5715	7032	29590							5119		1.4	15.2	2.65	31	50	1.9	138	2.8	0.41	3.27	4.6	10.9	32.7	100	33.3	33.3	86	16.4	6	>60 mL/min/1.73㎡
F	79	59582	40391	3453	2761	3483	5715	7030	25040	58381	2113	5990		1.1	11.6	3.41	4	25	0.3	133	3.6	2.78	2.24	6.5	6.8	19.8	88.4	30.4	34.3	175	15.2	26.8
M	47	2111	53789	53782	5789	72889	2113	5715	7030	585	3441	53390		1.2	13.2	2.6	13	29	0.8	141	3.5	2.99	2.28	5.5	7	21.7	95.2	30.7	32.3	116	18.5	33.4	23 mL/min/1.73㎡(stage4:15-29)
M	69	5712	45620	7895	5722	4019	30390	29181	V1272			5789		1.7	20.3	2.62	37	115	10.7	144	2.2	0.94	3.82	16.4	12.6	36.5	95.5	33	34.5	67	17.1	15.2	>60 mL/min/1.73㎡
M	62	5722	5715	45620	40391	51881	7030	486	5119	V1271		5715	1	3.3	34.8	2.49	69	142	24	128	4.5	11.03	3.12	14.9	9.1	26.1	83.7	29.2	34.9	84	19.7	86.6	5 mL/min/1.73㎡(stage5:<15)
M	42	5712	45620	7103	5119	340	486	4430	4178	7079	7854	5789		1.3	13.8	2.67	11	30	1.1	134	4.5	0.81	3.33	7.5	10.3	31.1	93.4	30.9	33.1	80	18.3	13.5	>60 mL/min/1.73㎡
M	53	1985	73313	1890	7249	7054	5712	53011	53540	53290	30390	7295		1.1	12.9	4.48	20	25	0.4	139	4.6	1.13	5.2	3.8	12.3	39	75	23.7	31.5	203	15.6	14.5	>60 mL/min/1.73㎡
M	38	5712	5672	2874	53190	7824	5768	2819	5718	2888	28951	5712		1.9	20.8	2.45	13	56	21.4	134	3.8	0.7	2.41	20.5	8.7	24.8	102.9	36.1	35.1	134	27.9	13.1	>60 mL/min/1.73㎡
M	46	5109	51881	3849	585	5724	99662	5789	5712	25010	5722	25002		1.4	15	2.9	11	80	4.6	140	3.8	3.47	2.87	9.4	9.7	28.1	97.9	33.8	34.5	103	24.5	56.8	19 mL/min/1.73㎡(stage4:15-29)	1
M	44	5770	5712	45621	7032	25000	2819	30390				5770		1.2	12.8	4.6	71	115	2.9	138	2.9	0.97	3.41	6.9	11.8	34.7	101.8	34.6	34	84	13.9	7.4	>60 mL/min/1.73㎡
M	48	7032	5712	45621	2867	7824	28951	2848	7895	1459	5234	573		1.9	19.8	2.17	252	346	18.7	132	3.6	0.56	3.13	2.5	10.1	29.1	90.1	31.3	34.8	52	20.1	7.9	>60 mL/min/1.73㎡
M	40	389	78559	431	5712	45621	3484	30390	7030	7895	1370	5715	1	2.1	23.7	2.48	54	105	6.7	131	2.2	0.53	2.72	14.3	8.3	23.6	86.8	30.5	35.2	103	16.6	10.8	>60( 172 僅供參考) mL/min/1.73㎡
M	54	5712	5722	7895	25000	53190	4186	30390				5711		1.2	12.3	4.63	47	68	0.8	138	3.8	0.56	3.72	5.8	13.4	39.9	107.3	36	33.6	95	13.5	7.1	>60 mL/min/1.73㎡
M	44	5672	5712	7051	7895	5118	30390					5715		2.2	24.7	2.34	41	106	14	134	3.2	0.4	2.69	13.3	11.5	33.9	126	42.8	33.9	63	19.2	4.5	>60 mL/min/1.73㎡	1
F	55	5738	5715	7030	7051							5715		1.2	12.6	3.94	61	65	0.8	142	4	0.57	4.75	4	11.3	34.8	73.3	23.8	32.5	85	14.8	9.6	>60 mL/min/1.73㎡
F	72	5715	45620	389	78559	5849	5722	42731	5990	7030	7895	5789	1	1.8	19.5	2.17	24	37	4.5	140	4.4	3.43	2.67	10.8	7.5	22.3	83.5	28.1	33.6	96	20.1	95.9		1
F	60	5716	57451	5761	48282	9974	7032	2867	5722	2738	56982	5789		2	21.9	1.96	57	154	17	137	3	0.53	2.77	8.8	8.5	24	86.6	30.7	35.4	185	19.1	15.9	>60 mL/min/1.73㎡
M	72	430	4373	3842	40391	5715	2869	4189	4185	2768	28521	431	1	1.4	15.1	2.97	27	55	0.9	141	3.1	4.49	2.59	13.9	7.5	23.4	90.3	29	32.1	52	25.4	27.9
M	66	2874	5770	5715	7051	585	V451					28950		1.2	12.7	4.25	95	74	0.5	139	4.3	15.71	3.9	4.7	11.8	34.7	89	30.3	34	52	13.7	109.5	3 mL/min/1.73㎡(stage5:<15)
F	61	5715	7895	51882	1193	4289	2869	5722	7051	7824		5715	1	2.8	33.4	2.41	30	116	6.6	132	2.9	0.92	3.41	7.7	10.3	29.9	87.7	30.2	34.4	51	23.4	22.6	>60 mL/min/1.73㎡
M	48	5130	51881	485	389	78559	5118	5180	5712	5789	30390	486	1	1.7	18.2	2.56	76	366	3	142	4.5	2.1	3.46	27.2	7.9	25.9	82.1	25.4	31	30	15	53.6	34 mL/min/1.73㎡(stage3:30-59)
F	88	59080	486	25000	5715	7030	7895	2738	2867	2768	2761	5990		1.6	16.8	2.56	21	37	0.9	133	3.9	0.4	3.55	6.2	8.2	25.7	72.4	23.1	31.9	143	19.3	19.6
M	58	5712	45621	2848	30390							5789		1.3	13.5	3.54	27	26	1.6	134	4.3	0.89	3.78	2.2	10.1	31.4	83.1	26.7	32.2	54	16.5	23	>60 mL/min/1.73㎡	1
M	55	1206	51881	389	78559	5712	30390	7051	7895	2869	5722	5119	1	1.7	18.2	2.02	41	75	4.9	138	3.1	1.06	2.48	7.4	9.5	27.9	112.5	38.3	34.1	69	16.8	14.3	>60	1
M	46	5770	5712	30390	V1271							5770		1.1	11.7	2.27	52	85	2.7	135	3.2	0.96	2.83	8.2	10.1	28.2	99.6	35.7	35.8	44	15.4	4.6	>60 mL/min/1.73㎡
M	57	7863	7862	1509	7030	V1007	45621					155		1.2	13.2	2.61	19	29	0.9	138	2.9	0.37	2.75	2.8	8.6	25	90.9	31.3	34.4	68	15.5	4	>60 mL/min/1.73㎡
M	45	71659	73300	389	78559	7991	5672	7032	5888	2689	2761	71659	1	1	10.7	3.51	45	29	0.5	134	2.6	0.21	3.14	2.8	9.6	28.1	89.5	30.6	34.2	170	19.3	3.9	>60 mL/min/1.73㎡
M	49	5712	7895	3575	30390	87342	25000					5715		1.4	14.7	2.18	34	85	2.4	127	4.1	0.82	1.97	22.4	6.8	19.4	98.5	34.5	35.1	185	14.3	21.9	>60( 100 僅供參考) mL/min/1.73㎡	1
M	42	5712	45620	5672	5849	5728	30390	4019	V1271			5715	1	3.4	39.3	2.75	69	168	41.5	128	3.7	4.11	2.14	18.2	7.4	21.5	100.5	34.6	34.4	50	27	134.7	16 mL/min/1.73㎡(stage4:15-29)
M	56	7907	36001	5849	2765	5715	2738	7051	7895	2767	72610	36001		1.2	13.9	2.21	25	44	0.6	130	6	2.7	3.01	6	8.4	27.2	90.4	27.9	30.9	91	19.3	46.4	25 mL/min/1.73㎡(stage4:15-29)
M	45	4240	3970	42731	5119	55090	4168	4281	5718	51889	2749	3940		1.2	13.3	3.78	10	33	1.7	135	4.1	0.67	3.79	7.5	11	33.5	88.4	29	32.8	168	15.4	18.4	>60 mL/min/1.73㎡	1
M	82	51881	2762	389	5715	5849	53390	5739				7824	1	4.4	47.4	2.23	816	2327	4.3	141	6.4	4.06	3.15	15.6	8.2	27.4	87	26	29.9	111	18.4	40.6
F	83	6826	2550	2768	5715	28951	4019	25000	2740	5829	5809	7823		1	11.1	2.73	6	35	0.6	146	2.9	1.71	3.28	6	9.9	31.5	96	30.2	31.4	130	14.9	22.3
M	58	5712	45620	53240	4568	5789	28951	7895	53190	2767	57420	5789		1.9	22.7	2.44	28	50	5.6	140	4.8	0.94	3.06	6	9	26.5	93.1	30.7	33	61	18.9	41.7	>60 mL/min/1.73㎡
M	50	5672	5712	389	78551	51881	5849	585	2706	78009	5750	389	1	2.4	26.3	2.34	6	18	1.3	134	3.5	2.4	5.23	26.8	10.8	35.1	67.1	20.7	30.8	189	23.8	52.1	29 mL/min/1.73㎡(stage4:15-29)	1
M	71	5672	V1007	5715	7030							7895		1.2	13.3	3.43	35	45	1.6	139	2.6	0.91	3.96	4.9	13.2	39.7	100.3	33.3	33.2	120	13.2	7.4
M	70	1530	5712	25000	4019	1370	V1271	30390	V641			2859		1.3	14	3.14	10	26	2	142	3.6	0.97	3.44	3.6	8.8	28.5	82.8	25.6	30.9	102	19.5	10.2
M	59	5715	5722	78559	3849	9973	486	7032	2762	5849	5724	5731	1	2	21.9	2.53	381	755	7.6	144	4.3	1.42	3.98	13.6	6.8	20	84.2	27.4	32.5	90	20.8	33.8	51 mL/min/1.73㎡(stage3:30-59)
M	60	3849	78559	4820	5720	5715	25000					486		1.4	15.2	2.78	534	257	0.7	133	4.1	0.46	4.18	9.7	12.9	36.6	87.6	30.9	35.2	44	13.1	8.7	>60 mL/min/1.73㎡
M	57	V581	1509	5715	2848	45621	1370	V641				150		1.3	13.9	3.27	16	35	0.7	144	3.9	0.54	3.84	2.5	8.4	27.8	72.4	21.9	30.2	42	20.6	6.8	>60( 157 僅供參考) mL/min/1.73㎡
M	51	6869	3849	5712	53140	5849	30390	2738	42731	2800	5768	389		1.9	20.2	1.98	35	82	2.3	137	6.2	4.46	2.59	20.3	4.1	11.8	83.8	29.3	35	80	16.5	112.4	14 mL/min/1.73㎡(stage5:<15)
M	57	56941	56949	5679	5409	389	78039	585	7054	44422	78559	389	1	1.6	17.5	2.29	75	155	3.3	140	6.2	9.62	4.38	29.5	9.8	32.9	75.1	22.4	29.8	103	26.4	63.8	6 mL/min/1.73㎡(stage5:<15)
M	51	6826	5715	28951	7101	53290	53081	4280	7895	45621	4568	6829		1.4	15.5	2.48	25	36	1.7	140	3.2	0.48	2.92	4.6	6.2	22.4	76.7	21.2	27.7	118	21.9	3.2	>60( 184 僅供參考) mL/min/1.73㎡
M	50	2391	5715	5723	2867	7031	28951	45621				2399		1.5	16.8	3.26	25	35	1.9	140	4	0.37	4.46	3	14.1	40.2	90.1	31.6	35.1	42	14.3	6.2	>60 mL/min/1.73㎡
F	79	5789	40391	5990	5715	25000	43889	7289	V1271			78701		1.3	14.3	2.64	10	56	0.9	131	3.2	3.09	2.58	9.4	7.9	23.3	90.3	30.6	33.9	147	18.5	50.5
M	85	2867	5712	4280	42731	V4501						9642		1.5	16.5	3.63	25	46	5.9	139	3.7	0.66	3.4	5.2	9.5	27.1	104.1	35	33.6	182	16.7	14.7
F	61	5750	5754	5715	28951	2768	V0261	V0262				576		1.7	18.6	3.14	23	37	1.3	143	2.8	0.33	3.82	2.9	10	31.9	83.5	26.2	31.3	101	16	5.1	>60 mL/min/1.73㎡
M	72	570	5733	5715	7051	4019						7824		1	10.4	4.28	40	64	5.6	141	4.3	0.86	4.17	5.5	12	34.9	83.7	28.8	34.4	302	16.5	26.7
M	72	389	5990	979	5849	185	5789	5722	5715	45620	53789	5849		1.5	16	2.21	10	44	0.8	134	3.8	2.08	2.31	3.9	7.8	22.1	95.7	33.8	35.3	111	16.7	35.8
M	33	570	7991	7030	5712	45620	5849	486	7895	5722	28951	5722	1	3	32.9	2.66	468	333	24.5	137	4.2	1.01	3.07	6.8	10.1	29.2	95.1	32.9	34.6	60	14.6	13	>60 mL/min/1.73㎡	1
F	76	51881	78559	389	5849	4280	42731	2948	4019	V1005		5715	1	1.5	15.5	2.87	51	54	3.8	147	3.3	1.09	3.24	8.3	8.7	26.8	82.7	26.9	32.5	36	18.7	41.3
F	65	5789	5715	7030	40391	25000	V451					53390		1.1	11.6	4.28	16	16	0.2	142	4.3	4.64	4.01	6.6	8.5	28.2	70.3	21.2	30.1	185	14.8	60.5	9 mL/min/1.73㎡(stage5:<15)
M	83	1561	9974	9983	7895	5715	7051	49390	4185	417	V0981	1569	1	1	10.7	3.57	26	22	1.3	138	4.4	0.97	3.6	9.4	12.3	34.6	96.1	34.2	35.5	222	15.9	12.5
M	69	5712	7895	5724	5849	585	3811	99662	5118	28951	2874	5715		1.3	14	2.91	19	22	0.9	132	4.1	5.07	4.57	6.7	8.9	28.1	61.5	19.5	31.7	109	19.5	79.4	11 mL/min/1.73㎡(stage5:<15)	1
M	57	85226	85306	389	5070	3485	5712	30390	2867	2874	81209	486		1.4	14.4	2.53	26	32	2.2	137	3.6	0.64	3.37	4.2	8.7	26.5	95.5	30.3	31.7	67	20.8	11.7	>60 mL/min/1.73㎡
F	45	31	7030	7806	2848	2824	5712	5119	2761	2738	7840	3229		1.4	15.9	32.70 % 2.40	52	168	1.1	136	4.5	0.45	3.14	2.6	7.8	24.4	70.1	22.9	32.7	80	24.5	10	>60 mL/min/1.73㎡
M	88	5761	5768	5715	4280	2819	4149	7030	4019	25000	V1007	389		1.7	17.8	2.43	7	46	14.3	139	3.3	1.09	2.68	8.4	9.2	27.3	101.9	34.3	33.7	348	14.8	18.9
M	52	51881	20281	5849	389	5712	486	78559	2866	2762	4572	51881	1	2.2	23.7	2.22	16	58	0.5	130	6.5	2.24	4.66	6.5	11.4	36.5	78.3	24.5	31.2	94	19.4	35.9	31 mL/min/1.73㎡(stage3:30-59)
M	42	2762	9801	30390	486	5712	2874	2867	53340			5722		1.7	18.1	2.72	55	279	2.6	141	2.8	0.71	2.85	8.7	9.9	27.7	97.2	34.7	35.7	25	13.8	5.4	>60 mL/min/1.73㎡
M	46	5920	5921	5712	5722	5990	2869	2875	30390			5921		1.4	16	3.95	8	28	1.5	142	3.9	0.92	3.72	4.6	11.9	36	96.8	32	33.1	105	14.3	12.8	>60 mL/min/1.73㎡
F	59	99681	5902	585	2761	28521	7905	37200	2875	5715	45621	389		1.1	13.1	2.27	1	21	0.4	132	3.2	8.37	2.21	6.7	6.4	19.9	90	29	32.2	92	17.2	73.3	5 mL/min/1.73㎡(stage5:<15)
F	81	5601	486	5990	5715	45621	5939	4019	25000	72252	7385	5789		1	11.4	2.91	16	22	0.3	137	4.1	1.59	2.77	5.8	8.7	27	99.3	31.4	31.6	284	13.9	22.9
F	73	3842	3843	380	5849	5715	5722	2874	7895	2738	2800	90	1	1.2	13.2	48.80 % 2.70	14	23	0.9	133	2.6	0.71	3.03	3.5	8.3	24.4	80.5	27.4	34	72	14.8	2.6		1
F	42	5716										5715		1.5	16.6	2.24	15	43	17.4	134	3.4	0.35	3.03	6.2	7.3	24.4	80.5	24.1	29.9	139	20.4	4.5	>60( 204 僅供參考) mL/min/1.73㎡
M	83	5715	45620	2390	19889	20410	5762	7856	452	7051	7895	389		1.1	12.3	2.96	70	156	0.8	138	3.8	0.76	3.01	33.1	7.8	25.3	84.1	25.9	30.8	97	19.7	15.3		1
M	39	1890	75312	585	5715	7051	V1007	V451				5932		1.1	11.2	4.37	36	30	0.2	139	4.5	13.3	3.59	4.8	10.2	31.6	88	28.4	32.3	167	13.5	76.7	4 mL/min/1.73㎡(stage5:<15)
F	73	57410	28959	53081	4019	5715	4940					5742		0.9	9.7	4.87	14	16	0.5	144	4.9	0.68	4.29	7.9	12.4	40	93.2	28.9	31	371	13.4	14.1
M	56	1460	51881	389	78559	486	5715	2848	1977	2761	7895	1460	1	1.4	15.3	3.28	17	33	2	126	3.7	0.53	3.9	0.8	10.8	30.6	78.5	27.7	35.3	20	16.9	11.8	>60 mL/min/1.73㎡
M	68	5712	45620	4568	5789	25000	30390					5789		1.2	12.3	2.91	21	33	1.5	139	3.4	0.7	3.76	5.4	9.4	29.6	82.2	26.6	32.4	59	17.2	12	>60 mL/min/1.73㎡	1
M	48	5712	45620	5789	4568	30390						5789		1.1	11.7	3.11	31	68	1	133	3.4	0.58	3.08	5.1	9.3	28.3	91.9	30.2	32.9	61	17.8	11.8	>60( 149 僅供參考) mL/min/1.73㎡
F	82	5715	45620	5849	585	5789	7030	7051	2800	2869	4149	5780	1	1.4	14.5	3.89	34	65	0.4	147	3.8	3.72	4.63	5.5	13.9	39.4	85.1	30	35.3	39	14.7	53.8
M	60	99682	5715	7054	45621	4568						V427		1	10.3	4.2	23	36	0.6	139	4.7	0.5	4.08	11.1	13	38.3	93.9	31.9	33.9	236	13.8	12.5	>60 mL/min/1.73㎡
F	82	1536	1530	5761	5672	5715	7895	53350	4019			5761	1	1.5	15.6	2.64	104	252	8.2	130	4.7	1.41	3.55	8.8	9.3	27.5	77.5	26.2	33.8	271	16.4	20.3		1
F	67	53150	5672	5715	7895	7032	28951	49390				5679		1.4	15.7	2.32	243	260	2.3	141	4.4	1.15	3.29	9.5	9.2	28.1	85.4	28	32.7	53	18.9	26.3	47 mL/min/1.73㎡(stage3:30-59)
F	57	5728	7032	5715	7895	V1006	2331					1541		2.2	23	2.68	379	283	15.7	135	3.3	0.65	3.62	6.1	11	31.9	88.1	30.4	34.5	101	23.5	7.8	>60 mL/min/1.73㎡
F	81	389	5679	7948	5849	585	25000					389		1.3	13.6	2.16	184	104	0.3	140	3.3	3.01	2.93	23.6	9	26.8	91.5	30.7	33.6	104	14.6	52.4
F	68	5716	7895	51881	51882	5849	5672	28951	57420	2767	2761	5715	1	2.9	31.3	2.43	47	63	17.4	112	5.6	1.43	2.43	7.3	6.5	17.6	72.4	26.7	36.9	66	16.6	54.2	36 mL/min/1.73㎡(stage3:30-59)	1
M	41	431	5712	30390	4019							436	1	1.6	17.5	2.77	46	142	4.6	139	4.1	0.64	3.21	5.5	9.5	30.4	94.7	29.6	31.3	99	19.5	9.5	>60 mL/min/1.73㎡
M	76	5198	5715	7030	4019	25000	2724	6000	V1007			4280		1.1	11.9	3.69	22	36	0.2	136	4.7	2	3.34	3.2	10.5	31.5	94.3	31.4	33.3	109	13	45.8
M	35	7030	5715	7895	7824	28951	V0262	57420	4550	4553	6929	5714		1.4	15.5	2.71	91	236	13.9	135	3	0.77	3.43	5.3	11.8	32.8	95.6	34.4	36	115	14.8	11	>60( 114 僅供參考) mL/min/1.73㎡	1
F	69	5672	5716	45620	389	78559	57450	5761	2762	5849	586	5715	1	1.6	18.1	3.07	19	61	30	139	4	3.24	2.8	10.3	8.4	24.8	88.6	30	33.9	43	16.8	100.6	14 mL/min/1.73㎡(stage5:<15)
F	77	585	5990	3239	2706	5715	78039	78009	4280	4149	4168	585	1	1.4	14.6	2.25	7	52	1.4	138	3.7	3.27	2.96	7.6	9.5	28.7	97	32.1	33.1	166	20.2	30
F	71	5672	414	5715	7895	45621	25000	4019				5715		4.9	54	2.4	16	30	1.8	136	5.5	2.42	4.07	10.1	9.6	29.4	72.2	23.6	32.7	104	19.1	70.2		1
M	40	5712	7030	2869	7824	5723						5715		2.7	29.4	2.62	44	111	25.2	139	3.8	0.89	2.82	3.8	7.9	23.5	100	34.4	34.4	52	>14.5	13.2	>60 mL/min/1.73㎡
M	33	5789	5302	5711	7032	5712	45621	2874	28951	30390	57420	5789		1.3	14.1	2.87	54	93	7.6	133	3	0.64		4.6	11.9	33.3				30		2.4	>60 mL/min/1.73㎡
M	72	3970	4240	42731	5849	486	389	78039	5715			4280	1	1.4	15.3	2.82	8	26	4.5	142	2.7	0.99	3.01	3.6	9.5	27.1	90	31.6	35.1	106	19.8	16.2
M	91	389	5715	40391	42731	5849	99662	78559	4104	V090	5722	5722	1	1.8	19.4	2.4	43	63	3.7	138	3.9	4.53	3.49	8.5	10.5	32.5	93.1	30.1	32.3	82	21.3	90.9
M	34	53240	53081	5712	5210	30390						5789		1	11	3.81	22	26	0.8	139	3.7	0.75	3.06	4.3	9.4	27.6	90.2	30.7	34.1	148	14.4	5.4	>60 mL/min/1.73㎡
F	60	5722	7100	2948	5715	45621	7895	3310	29411			5715		1.3	14.7	3.18	90	86	0.7	142	3.7	0.99	3.96	4.6	10.5	34.2	86.4	26.5	30.7	48	16.8	20.3	57 mL/min/1.73㎡(stage3:30-59)	1
M	34	51881	514	5070	3849	5712	45620	7030	30390	7824	2867	389		1.8	19.8	2.35	21	95	5.9	135	3.5	0.85	3.2	4.6	9.8	29.8	93.1	30.6	32.9	54	20.2	9.4	>60( 103 僅供參考) mL/min/1.73㎡
M	43	5712	45620	30390	5738	1179						5789		1.8	20.3	3.02	314	1851	4.7	142	3.6	0.74	2.99	10.5	7.8	24.4	81.6	26.1	32	21	18.2	18.4	>60( 115 僅供參考) mL/min/1.73㎡
F	81	5990	5789	53789	417	5715	7030	7895	414	78009	2390	389		1.7	18.2	2.84	20	26	0.7	134	4.3	1	2.28	2.5	7.2	21.5	94.3	31.6	33.5	39	20.2	18.9
F	70	71535	5715	2875	7051	V103	2898					71535		1.2	12.9	4.31	29	37	0.7	141	4.2	0.71	3.58	3	12.4	37.5	104.7	34.6	33.1	60	12.9	16.2
M	52	4820	3849	7863	5712	2910	30390					486		1.4	14.7	2.79	48	63	0.7	135	3.5	0.5	3.46	18.9	11.6	33.7	97.4	33.5	34.4	415	13.2	5.8	>60 mL/min/1.73㎡
M	65	5070	5809	2767	1611	5715	5722	5829	2765	2762	69282	1613	1	1.6	16.7	2.42	31	52	0.3	149	4.8	4.05	2.53	5.4	7.9	23.4	92.5	31.2	33.8	13	19	58.6	15 mL/min/1.73㎡(stage4:15-29)
M	37	4552	4555	2874	5712	28951	2867	2800	28529			4558		1.6	17.6	3.05	34	90	2.3	136	3.4	0.64	3.67	3.5	11.8	35.4	96.5	32.2	33.3	38	21.8	9.7	>60
F	75	7895	78609	5715	7919	4019	5920					5715		1.2	12.4	2.85	59	93	1.1	139	2.6	0.75	3.64	4	11.2	33	90.7	30.8	33.9	87	15.5	11.2
F	74	57490	53240	5715	2867							5761	1	1.6	17.6	0.82	28	77	5.1	142	3.7	0.56	4.34	9.1	12.8	38.7	98.8	32.3	32.6	142	15.2	12.1
M	71	5712	45620	5722	5672	5761	1977	486	7906	2760	389	5678	1	1.6	16.9	2.36	186	391	23.4	136	5.3	2.9	3.79	7.3	11.8	31.9	84.2	31.1	37	104	16.1	45.5		1
M	63	1623	1977	5809	4280	4240	3970	4241	42731	5715	25000	78609		1.2	13.5	2.43	9	22	1.8	138	4.2	2.82	3.38	9.4	9.4	29	85.8	27.8	32.4	246	16.3	48	23 mL/min/1.73㎡(stage4:15-29)
F	45	5715	4568	5789								5789		1.3	14.3	2.75	47	112	3.3	144	3.1	0.4	4.41	5.8	12.2	36.2	82.1	27.7	33.7	121	15.3	9.6	>60 mL/min/1.73㎡
M	74	380	78559	5761	4280	78603	5715	7030	42731	25000	4019	389	1	1.5	17.2	1.74	39	21	1	142	3.9	0.59	2.29	15.2	7	22	96.1	30.6	31.8	93	15.5	33.4
F	84	5715	5990	5722	53190	53540	7051	5829	7070	73382	9964	5722		1.1	12.5	2.54	22	29	0.2	152	3.1	2.07	4.37	6.3	12.3	40	91.5	28.1	30.8	268	14.4	31.5
M	40	5712	5672	7032	7824	7895	2874	5990	414	417	549	7824		2.7	28.6	2.18	35	68	15.9	138	4	0.68	2.95	6.6	9.9	28.9	98	33.6	34.3	42	20.1	12.2	>60 mL/min/1.73㎡	1
M	42	5712	45620	28951	57420	36816	30390					5789		1.8	18.9	2.77	20	56	5.1	134	3.9	0.67	2.91	5.6	8.6	27.1	87.3	28.2	32.3	79	18.4	11.5	>60 mL/min/1.73㎡
M	46	86503	5712	9588	5728	586	4019	25000	30390			9588		1.7	18	2.84	990	1426	0.5	151	3.6	1.49	3.24	8.9	9.6	28.9	89.2	29.6	33.2	235	13.9	22.9	51 mL/min/1.73㎡(stage3:30-59)
M	67	585	5819	486	51881	389	78559	53140	53240	5715	5722	5678	1	1	10.9	50.10 % 1.80	19	33	0.4	144	3.2	3.38	5.47	11.1	15.4	46.1	84.3	28.2	33.4	220	14.2	69.3	18 mL/min/1.73㎡(stage4:15-29)	1
F	45	42689	53081	25000	7948	5718	2809	4019	V1087			78650		1.1	11.5	3.86	146	125	0.3	139	4.3	0.51	3.89	7.4	9.2	29.7	76.3	23.7	31	302	17.2	14.5	>60 mL/min/1.73㎡
F	74	5715	45620	5302	99811	2409	28951	7895	42731	4019	73300	5789		1.4	15.1	3.08	13	22	1.7	141	3	0.8	4.6	3.7	10.9	35.4	77	23.7	30.8	62	25.3	10.9
M	54	5119	1206	1972	5712	30390						5119		1	11	3.5	22	35	0.3	137	4.1	0.55	5.81	5.8	13.5	42	72.3	23.2	32.1	259	13.8	4.3	>60 mL/min/1.73㎡
F	61	1985	73315	73313	7054	V427	5715					V427	1	1	11	3.09	30	29	1.4	132	4.3	0.49	3.82	4.4	11.1	33.2	86.9	29.1	33.4	44	14.7	19.5	>60 mL/min/1.73㎡
F	55	5920	5990	5718	57420	3829	7948					5920		1	10.8	4.71	105	70	0.8	142	3.8	0.85	4.93	8.1	14.3	43.9	89	29	32.6	200	13.6	13.7	>60 mL/min/1.73㎡
M	57	1623	5715									2391		1	10.7	4.64	18	28	0.6	141	3.9	0.92	6.31	5.5	12.8	41.1	65.1	20.3	31.1	141	14.5	18.7	>60 mL/min/1.73㎡
F	65	2111	2880	5997	5715	7051	28951					2111		1.4	15.3	3.35	24	35	1.2	141	3.7	0.41	3.81	1.8	10	31.2	81.9	26.2	32.1	47	16.5	9.4	>60 mL/min/1.73㎡
F	70	486	5990	2536	5715	7054	2448					496		1.1	12.4	3.69	112	60	2.1	133	3.9	0.61	4.31	11.9	13.4	38.5	89.3	31.1	34.8	282	12.9	13.4
M	61	72886	2740	5715	4019	6000	5939	53540	2768	2761	4781	7294		1.2	13.2	2.58	7	25	0.2	141	4.4	1.82	4.83	15.4	9.9	29.7	74.5	25.3	33.9	214	15.9	29.5	38 mL/min/1.73㎡(stage3:30-59)
M	57	5722	5849	2765	5990	V1007	5715	45621	7030	4568	2859	5722		1.6	16.8	2.46	31	66	0.7	138	3.9	2.25	2.28	2.5	7.3	21.3	93.4	32	34.3	52	15.9	32.4	30 mL/min/1.73㎡(stage3:30-59)	1
F	58	270	99662	2732	7509	40493	5715	7213	71596	29620	53190	2399		1.1	12.5	2.86	11	18	0.5	135	4.1	3.77	2.85	5.3	8.6	26.3	92.3	30.2	32.7	185	15.5	24	12 mL/min/1.73㎡(stage5:<15)
F	73	1562	5762	5715	709	7895	25000	2859				1569		1.3	13.3	2.06	18	51	3.1	135	3	0.95	3.07	11.4	9.5	28.8	93.8	30.9	33	362	14.1	22.3		1
F	71	5672	5849	383	V1041	2767	2762	4538	7854	6869	2874	5849	1	1.4	14.7	2.09	32	38	0.4	137	4.9	6.42	4	13.6	11.7	33.8	84.5	29.3	34.6	215	13	94.9
M	63	6826	41091	51881	5849	5184	5715	28951	7895	49320	2766	6829	1	1.1	11.3	2.55	16	34	1.4	135	3.8	0.82	3.2	6.4	9.9	29.7	92.8	30.9	33.3	95	14.6	20.2	>60 mL/min/1.73㎡	1
M	70	4871	4829	5712	2874	7824	2869	5768	2768	30390		486		1.8	19.2	2.72	23	75	7	143	2.9	0.57	2.29	4.5	8.9	25.4	110.9	38.9	35	39	15.7	14.7		1
F	41	5722	5715	7032	7907	486	5119	4111	78701	2767	45621	5722		2	22.1	2.55	19	46	2.3	143	3.1	1.37	2.67	2.4	8.7	26.3	98.5	32.6	33.1	43	17.1	24.4	42 mL/min/1.73㎡(stage3:30-59)
M	38	486	51881	3849	78559	5715	7030	5728	7895	5679	5722	7824	1	1.9	20.6	2.4	69	242	28.8	149	2.8	6.11	2.42	8.3	8	23.9	98.8	33.1	33.5	32	26.7	82.9	10 mL/min/1.73㎡(stage5:<15)	1
M	42	53789	5712	2867	514	30390						5780		2	24.2	2.15	15	48	10	137	4.1	1.06	2.96	4	8.5	25.9	89.9	29.7	33.1	91	21.3	7.6	>60 mL/min/1.73㎡
M	35	5712	45620	30390	28951	2740	5738					5789		1.2	12.7	4.25	14	33	1.5	133	4.2	0.63	5.83	5	12.6	39.7	68.1	21.6	31.7	120	17.1	11.4	>60( 145 僅供參考) mL/min/1.73㎡
F	67	5715	7030	7895	380	5672	25000	4019				78900		1.6	17	2.27	28	60	1.3	140	3.5	0.71	3.01	3.2	9.3	27.3	90.7	30.9	34.1	48	17.6	10.5	>60 mL/min/1.73㎡
M	87	5715	7051	7895	53081	53290	5849	585	V1046	1985		7895		1.8	19.3	1.87	16	49	0.7	143	3.5	2.17	2.31	4.3	8.2	23.2	100.4	35.5	35.3	55	15.2	31.2
M	61	25040	40391	V451	58381	5715	7054					585		1.2	12.5	3.66	32	22	0.3	136	4.8	12.5	1.72	4.9	5	14.5	84.3	29.1	34.5	94	12.7	104	4 mL/min/1.73㎡(stage5:<15)
F	65	5722	5715	45621	7051	7895	2768	5939	2732	2738	2883	5715		2.3	24.3	2.06	23	53	3.1	139	3.1	1.27	2.03	2.9	8	22.3	109.9	39.4	35.9	59	14.8	14.9	42 mL/min/1.73㎡(stage3:30-59)
F	86	1991	5679	389	5070	51881	53340	7895	5715	709	5849	7895	1	1.1	11.3	2.62	11	28	0.5	145	4	2.26	2.96	7.5	8.8	28.4	95.9	29.7	31	178	14.2	53.4
M	33	86121	51881	5109	5849	486	389	5672	72889	6930	7806	86121		1.7	18.3	37.90 % 3.10	37	42	1.6	148	4.2	1.28	3.03	15.6	9.5	28.9	95.4	31.4	32.9	164	13.8	38.7	>60
F	69	5722	5715	389	5849	78039	7895	2738	45621	5789	53290	572	1	2.4	25.9	2.27	7	41	8.1	140	3.3	3.13	3.12	13.5	9.2	29.4	94.2	29.5	31.3	53	26.9	59.9	15 mL/min/1.73㎡(stage4:15-29)
F	84	4280	25000	4019	5715	7030	2880	2874	2859	V4501		4280		1.4	14.5	3.43	8	29	1.2	144	3.3	1	3.75	2.8	10.4	32.1	85.6	27.7	32.4	45	14.7	17.2
M	63	99662	25040	40391	7140	2930	29181	3239	7032	5715	V451	585		1.1	12.1	3.04	39	91	0.8	139	3.7	4.95	3.43	5.2	9.6	32.1	93.6	28	29.9	57	16.2	25.9	12 mL/min/1.73㎡(stage5:<15)
M	51	3842	5712	45621	2113	5722	5724	5723	53789	2738	30390	5761		1.8	20.1	2.69	43	74	23.9	138	2.6	3.31	2.61	5	8.4	23.4	89.7	32.2	35.9	62	19.8	71.3	20 mL/min/1.73㎡(stage4:15-29)	1
F	62	5715	5722	5849	7030	45621	25000					5715		2.8	30.6	1.51	31	74	3.4	139	2.7	0.77	3.48	4.5	11.7	32.9	94.5	33.6	35.6	64	16.3	15.2	>60 mL/min/1.73㎡
F	55	5715	28951	2874	7030	57420	V1271					5715		1.4	15.3	3.55	19	27	0.8	146	3.2	0.57	3.61	1.5	10.2	31.1	86.1	28.3	32.8	24	14.4	13.7	>60( 110 僅供參考) mL/min/1.73㎡	1
M	46	5789	5723	5715	45621	3840	7030	7895	78559	5738	30390	578		1.5	16.8	3.18	27	37	0.6	140	3.9	0.87	4.12	6.2	12.1	35.8	86.9	29.4	33.8	79	16.5	11	>60 mL/min/1.73㎡
M	64	5722	5712	7895	496	25080	5738	5809	5829	4019	30390	2512		1.2	13	2.28	21	41	0.2	139	3.4	2.04	4.11	4.2	8.3	26.3	71.3	22.4	31.4	152	16.6	21.2	33 mL/min/1.73㎡(stage3:30-59)	1
F	24	5712	5711	5672	5671	413	6826	30390	28951	7824	2867	57140		1.2	12.7	2.33	55	112	7.8	140	2.8	0.34	2.45	6.7	8.1	24.8	101.2	33.1	32.7	300	13.7	0.9	>60 mL/min/1.73㎡	1
M	51	5712	7030	3811	78559	51881	486	7824	25000	566	5651	7824	1	1.5	15.5	2.9	50	85	27	131	3.3	1.57	4.03	11	12.9	35.5	88.1	32	36.3	123	18.6	23.3	47 mL/min/1.73㎡(stage3:30-59)	1
M	55	3109	29040	40391	25000	5712	2859	59654	30390	V0261	V0262	585		1.1	12.1	2.9	14	26	0.4	136	4	5.34	2.98	6.5	8.9	26.9	90.3	29.9	33.1	156	14.5	76.2	11 mL/min/1.73㎡(stage5:<15)
M	45	57421	5713	4553	V1271							5715		1.8	20	2.46	50	131	19.9	138	3.9	0.62	2.54	8.9	8.9	24.7	97.2	35	36	162	22.1	4.9	>60 mL/min/1.73㎡	1
M	77	51881	486	99859	5712	2639	5849	389				53161	1	2.1	22.6	1.72	11	61	1.8	122	4.8	1.7	3.71	4.9	9.4	27.5	76	25.1	33	72	21.1	19.3
F	56	5715	7054	28951	4019							5715		1.3	14.1	4.06	222	155	0.9	142	3.4	0.73	4.51	3	14.6	42	93.1	32.4	34.8	83	13.7	18.2	>60( 82 僅供參考) mL/min/1.73㎡
M	64	7030	5712	7895	5723	4659	25000	53081	30390	53190	53290	5733		2.2	24.6	2.5	382	325	17.5	135	4.3	0.9	4.01	7.4	12.8	35.3	88	31.9	36.3	83	17	15.8	>60 mL/min/1.73㎡	1
M	68	53100	40391	5849	5715	591	5931	5935	5933	5921	7935	5789		1.2	14.1	47.50 % 2.90	82	79	0.3	139	4.5	6.19	3.36	3.4	10.1	29.8	88.7	30.1	33.9	62	14.8	50.1	9 mL/min/1.73㎡(stage5:<15)
M	50	3240	7907	78039	5712	30390	2874	28951	5997	5920	53190	3240		1.2	13	4.1	43	31	0.4	139	4.1	0.98	3.41	7.9	9.8	30.3	88.9	28.7	32.3	99	16.8	21	>60 mL/min/1.73㎡	1
M	84	389	78559	185	5715	5728	5849	5679	5722	2760	2762	51881	1	4.5	47.8	1.85	2982	15804	2.2	165	4.1	1.46	4.11	6.8	9.9	32.3	78.6	24.1	30.7	52	19.6	32
F	78	5715	51881	5722	3811	5672	486	78559	2766	4210	3962	5722	1	2.1	23	2.21	47	128	7	158	2.6	2.34	2.39	9.2	8.9	26.1	109.2	37.2	34.1	16	>14.5	90.1
M	49	5531	7098	5712	7895	30390	45621					5531		1.6	17.8	2.1	13	40	0.9	130	4.1	1.38	3.66	7.3	10.4	29.9	81.7	28.4	34.8	70	16.9	32.5	55 mL/min/1.73㎡(stage3:30-59)
F	58	72886	4101	5715	7051	25000	4019					6829		1.7	18.8	3.09	65	69	1.7	144	3.5	1.73	3.73	17.7	11.7	34.1	91.4	31.4	34.3	87	16.1	33	30 mL/min/1.73㎡(stage3:30-59)	1
F	78	1420	5715	7030	V1004	43491	1977	78791	2769	2848	49390	2761		1.3	13.8	2.52	7	37	0.4	132	3.8	0.99	2.83	3	10	27.4	96.8	35.3	36.5	116	16.2	7.3
F	64	5990	78559	389	2866	5789	5715	7895	7030	28951	2874	5990		1.8	20	3.01	34	59	0.5	142	3.7	1.72	2.96	15.4	8.7	26.9	90.9	29.4	32.3	158	14.9	32.9	30 mL/min/1.73㎡(stage3:30-59)	1
M	55	5712	45620	7895	2874	2894	25000	1369	30390			5780		1.8	19.3	2.52	114	356	6.2	140	5.1	0.88	3.49	25.6	10.4	32	91.7	29.8	32.5	135	15.9	16.1	>60 mL/min/1.73㎡	1
M	54	57420	5715	28951	V0261							5749		1.1	11.8	4.58	29	24	0.6	145	4	1.14	5.52	6.5	16.3	49.6	89.9	29.5	32.9	98	13.2	15.8	>60 mL/min/1.73㎡
M	51	5939	5715	7030	25000	99682	4019	2749				78079		1.2	13.2	3.9	30	27	0.7	135	4.5	2.06	2.46	1.8	7.8	23.5	95.5	31.7	33.2	73	16.3	37.8	34
F	66	1405	1195	5715	7051	7895	28951	25000	4019	56210	7906	5715		1.5	16.3	3.23	11	33	0.6	139	3.5	0.67	3.59	5.8	10.5	31.3	87.2	29.2	33.5	193	14.7	7.1	>60( 88 僅供參考) mL/min/1.73㎡	1
F	80	7384	72402	5715	7051	99859	7895	5672	5738	5118	5990	7384		1	11.5	2.79	23	41	2.2	133	4.3	1.07	3.43	3.5	7.8	23.5	68.5	22.7	33.2	169	18.8	16.6		1
M	80	7291	725	2800	28951	5789	311	7919	5715	45621	4568	78701		1.2	12.9	3.22	22	36	0.6	138	3.7	1.4	3.03	6.6	8.2	24.9	82.2	27.1	32.9	128	17.7	21.1
M	48	4139	2768	2724	5711	30390						41189		0.9	9.8	3.99	57	169	1.2	138	3.1	0.83	3.93	10	14	40.4	102.8	35.6	34.7	223	13	8.6	>60 mL/min/1.73㎡
F	29	2117	7100	55320	5718	7102	53550	V1271				7100		1	10.7	3.3	94	24	0.4	145	4	0.33	3.98	4	11.4	34.8	87.4	28.6	32.8	212	12.7	8.5	>60 mL/min/1.73㎡
M	63	5728	4168	5712	5768	2809	30390	V1271				5722		1.6	16.7	3.1	15	27	1.7	143	3.3	1.07	4.68	4.1	9.4	31.2	66.7	20.1	30.1	93	22.1	20.6	>60 mL/min/1.73㎡
M	59	5715	7030	2869	2848	5210	4019					5715		1.6	17.1	3.13	29	50	2.3	143	4	0.33	3.84	1.2	11.5	33.9	88.3	29.9	33.9	36	13.7	10.4	>60 mL/min/1.73㎡
M	75	5849	40391	2762	2767	486	5715	7051	7905	2859	25000	41090		1	10.8	41.10 % 2.20	14	33	0.4	135	8.7	8.03	2.13	5.2	6.3	18.7	87.8	29.6	33.7	132	14.5	90		1
F	72	5990	414	53140	28959	22809	20287	53082	5302	85241	7210	7806		1.1	11.7	3.27	81	78	1	136	3.3	0.61	3.92	6.5	11.7	33.7	86	29.8	34.7	128	12.9	12.4
M	55	85226	78039	3488	5712	4019	30390					95901		1	10.3	3.49	40	200	1.9	129	2.4	0.86	3.57	6.3	11.7	34.6	96.9	32.8	33.8	78	15.1	11.5	>60 mL/min/1.73㎡
M	51	7032	5722	25000	5715	2738	4019	6000				5715		3.7	40.8	3.28	3956	1712	13.9	133	3.8	0.68	4.34	4.8	12.7	37.7	86.9	29.3	33.7	111	16.3	5.7	>60 mL/min/1.73㎡	1
M	54	5307	5589	5718	22804	49390	5758	4779				53320		1.2	13.4	3.69	43	32	0.8	141	3.6	0.91	4.84	6	15.6	44.8	92.6	32.2	34.8	139	13.5	5.7	>60 mL/min/1.73㎡
F	70	5768	44284	5761	25000	5712	30390	709	73313	570	7824	5789		1.8	19.1	1.9	38	177	11.1	142	3.8	1.04	3.21	5.5	9.7	27.7	86.3	30.2	35	25	15.1	17.9
M	55	55010	5715	7824	45621	7895						5528		1.2	12.6	2.32	103	205	13.7	127	3.2	1.01	3.08	6.3	9.5	26.5	86	30.8	35.8	81	14.7	57.1	>60 mL/min/1.73㎡
F	71	5849	40391	2762	5715	7051	7895	2869	53540	53190	7806	585		1.1	11.4	3.14	14	33	1	137	5.1	5.06	4.07	3	7.9	24.2	86.5	28.3	32.7	94	15.3	46
M	45	85201	51881	431	5712	2867	5722	87340	9212	30390		85200	1	5.1	60.6	1.89	328	1167	10.4	154	4.4	4.49	1.62	15.7	4	12.1	93.2	32.1	34.4	74	15.7	39.3	14 mL/min/1.73㎡(stage5:<15)	1
M	64	6826	53340	2800	5712	25002	28951	4019	30390			6828		1.2	12.6	2.77	23	32	0.5	142	3.5	2.1	1.73	14.8	5.7	16.5	95.4	32.9	34.5	181	14.2	115.1	32 mL/min/1.73㎡(stage3:30-59)
M	40	5712	7030	5672	7895	45621	2768	2819	30390			5712		2.7	30.1	1.73	27	66	8.7	136	2.6	0.76	1.96	2.8	6	19.7	100.5	30.6	30.5	45	24.6	7.7	>60 mL/min/1.73㎡
M	87	2740	6826	5849	40391	2765	25000	6929	5718	V1005		6829		1.2	13	2.78	68	43	0.6	139	3.6	2.47	3.2	12.8	9.9	28.6	89.4	30.9	34.6	159	12.4	69.4
M	65	486	2740	5712	30390	53190	4389					389		1.3	14	3.42	24	26	0.9	139	4.1	0.81	4.69	6.2	14	39.5	84.2	29.9	35.4	92	13.6	10	>60
F	73	V581	1830	1629	1820	99662	41519	5601	5715	11289	486	1830		1.1	11.7	3.46	62	61	0.4	142	3.6	0.54	3.9	4.8	11	34.5	88.5	28.2	31.9	279	15.8	9.2		1
F	61	389	57149	5715	5118	28951	7895	45621	4568	5849	2765	5789		1.1	12.2	3.21	9	31	1.5	138	2.1	0.38	2.82	5.2	8.2	25.8	91.5	29.1	31.8	76	17	15.1	>60 mL/min/1.73㎡
F	56	5589	59010	5849	5715	45621	7030	7895	452	25000	V4579	5715		1.2	13.1	2.92	26	39	0.6	141	4.1	0.75	3.46	8.9	11	33.2	96	31.8	33.1	288	15.1	13.8	>60 mL/min/1.73㎡
M	46	5712	45621	7030	5118	6826	73313	1985	1991	2111	53190	5715		1.6	17.6	2.59	19	41	2.2	135	3.8	1	3.41	13.7	9.2	29.7	90.3	27.6	30.5	71	17.6	20.5	>60 mL/min/1.73㎡	1
F	49	4240	4280	4275	5119	585	V451	5715	7895	V0262		4280		1	11.2	3.18	18	21	0.5	136	4.4	5.17	3.02	7.8	8.2	25.6	84.8	27.2	32	166	16.6	25.7	9 mL/min/1.73㎡(stage5:<15)
F	43	7100	57149	7907	6148	7892	78902					389		1	10.5	3.18	128	113	0.4	139	3.3	0.69	3.48	2.3	9.7	28.9	83	27.9	33.6	145	13.4	3	>60 mL/min/1.73㎡
M	56	5715	7895	5722	2848	45621	28951	5531	6039	5119	2738	5715		1.6	18	2.07	15	23	1.9	141	3.9	0.85	2.49	1.6	7.5	22.5	90.4	30.1	33.3	45	17	22.6	>60	1
M	28	5712	7051	7895	5728	5672	2867	30390	79092	79099		5722		3	33.2	2.63	17	73	18.2	134	4.1	0.6	2.57	11.1	6.5	19.3	92.6	30.7	33.2	64	23.1	8.4	>60 mL/min/1.73㎡
M	49	5712	45620	2874	2761	7051	25000	30390				5789		1.2	13.2	2.73	30	39	0.7	129	3.7	0.83	3.13	4	8.3	25.6	81.8	26.5	32.4	60	15.2	9.7	>60 mL/min/1.73㎡	1
M	66	99682	5762	5715	7030	25000						57430		1.2	12.5	3.98	78	75	2.2	138	4.6	1.27	3.95	6.5	12.8	37.5	94.9	32.4	34.1	163	13.8	14.9	57 mL/min/1.73㎡(stage3:30-59)
F	72	389	78559	51881	71106	2762	5715	7030	7051	25000	2875	389	1	3.6	39	1.91	27	74	8.3	129	5.6	1.76	3.37	13.5	11.3	35.4	105	33.5	31.9	13	16.1	23.4
M	50	5715	7030	45621	389	5722	5070	99662	7895	78601	7824	5733	1	1.4	15.2	2.79	1256	1863	23.3	138	3.7	0.56	4.57	2.7	14.8	42.1	92.1	32.4	35.2	31	15.3	7.5	>60 mL/min/1.73㎡	1
M	55	5712	45620	30390	5771	25000						5789		1.3	14.2	3.24	23	53	1.1	132	3.4	0.86	2.74	4.1	8.1	23.9	87.2	29.6	33.9	78	15.3	12.9	>60( 92 僅供參考) mL/min/1.73㎡
F	44	5712	45620	53140	5722	5990	2762	2765	389	78039	29181	5789		1.5	16.4	2.97	93	60	4.5	136	2.4	0.73	3.26	10.9	9.2	28	86.2	28.5	33.1	107	19.2	3.9	>60 mL/min/1.73㎡	1
M	42	7030	5712	7895	30390							5715		1.4	15.3	3.38	185	186	3.3	139	3.8	0.8	4.89	7.1	15	44.5	91	30.7	33.7	174	13.9	14.7	>60 mL/min/1.73㎡	1
M	77	5715	45620	51881	48241	389	5722	5849	7051	2738	2867	389	1	1.4	14.4	2.82	89	105	0.7	158	2.6	1.47	3.26	7.9	9.9	30.1	92.3	30.4	32.9	60	15.4	28.4		1
M	63	53190	5712	4019	30390	78659						4130		1.3	14.3	3.75	86	95	2.3	138	3.8	0.57	4.59	4.3	15	43.6	95	32.7	34.4	110	13.7	9	>60( 144 僅供參考) mL/min/1.73㎡
M	57	5712	45621	7895	5722	5728	53190	4186	25000	30390		5722		2.4	25.8	2.77	32	71	26	127	2.5	1.28	2.54	19.3	9.5	26.5	104.3	37.4	35.8	100	16.6	21.7	58 mL/min/1.73㎡(stage3:30-59)	1
M	61	7051	5738	5715	25000							7824		1.2	13.1	3.24	353	164	1.7	138	3.8	0.74	4.07	4.9	13.5	39.8	97.8	33.2	33.9	60	13.8	15.3	>60( 107 僅供參考) mL/min/1.73㎡
F	71	5715	4568	45621	7895	2869	5722	5990	389	78559	5672	5789	1	1.9	20.1	3	51	96	2.3	142	2.1	2.74	2.34	11.9	9.3	25.4	89.3	31.6	35.4	87	16.9	35		1
M	35	34590	53240	5712	7030	2949	7048	1122	412	30390		34590		1.2	12.9	3.55	7	8	0.5	147	3.1	0.6	3.92	6.5	11.9	33.8	86.2	30.4	35.2	152	13.3	9.2	>60
F	73	1528	5789	4019	5715	7030	7051	42731				5789		1	11.2	3.13	19	24	0.1	142	3.6	0.95	3.02	5.7	7.9	23.6	91.1	30.5	33.5	158	15.7	13.8
M	48	389	486	5849	1519	5712	5722	5718	7895	28951	2819	5715		2.3	25.6	1.52	40	134	4.1	144	3.4	5.28	1.82	6.2	6.2	19.5	107.1	34.1	31.8	37	24	35.4	12 mL/min/1.73㎡(stage5:<15)	1
M	75	85205	80620	486	389	78559	3481	5738	2875	2738	57140	85200	1	1	11.5	1.72	30	43	3.1	146	3.3	0.68	4.14	13.1	12.3	37.2	89.9	29.7	33.1	153	14.4	16.7
F	55	4822	53340	53240	5715	25000	7030	7895	45621			25010		1.2	13.1	2.89	99	128	0.8	139	3.2	0.55	3.1	4.7	7.6	23.1	87.4	29.7	33.9	105	17.6	6.6	>60 mL/min/1.73㎡	1
M	55	1733	486	7866	5715	7054						1733		1.6	16.9	2.63	11	27	2.6	143	3.1	0.59	3.02	3.7	7	22.9	75.8	23.2	30.6	78	22.2	8.7	>60 mL/min/1.73㎡
M	66	570	7032	5715	45621	2848	2894	2859	2113			5715		1.2	13.3	2.64	570	863	1	140	4.8	1.13	2.86	1.7	8.5	26.8	93.7	29.7	31.7	28	15.8	19.4	>60 mL/min/1.73㎡
M	39	5789	7907	5738	5712	7824	2867	45621	30390			5789		1.5	16	2.64	19	56	1.5	141	3.4	0.48	3.23	3.9	9.7	29.3	103.4	34.1	32.9	79	19.6	11.6	>60 mL/min/1.73㎡	1
M	76	40391	78009	2948	5849	5715	7051	2749	V451			585		1.2	12.5	52.1 % 3.1	30	48	0.2	144	4.4	11.14	5.11	8.3	14.8	44.2	86.5	29	33.5	55	16	139.2
F	55	4568	5789	5712	5990	2768	30390	78009	78791			5789		5.5	61.8	4.13	168	160	8.2	148	2.5	0.82	1.44	4.7	4.1	12.4	86.1	28.5	33.1	23	16.9	16.9	>60( 72 僅供參考) mL/min/1.73㎡	1
M	48	5761	57450	5715	7030	5939	53390					57140		1.3	15	4.12	28	33	0.5	141	4.8	1.22	4.59	3	11.5	35.8	78	25.1	32.1	54	18.7	14.2	>60 mL/min/1.73㎡
M	41	56985	4571	5789	5715	3483	586	78607	78605	5198	514	5780		1.3	14.5	1.95	8	15	0.5	126	4.7	13.21	1.65	5.8	6.1	17.6	83.6	29.7	35.5	85	13.9	214.7	4 mL/min/1.73㎡(stage5:<15)
F	68	1405	1695	5302	53082	20300						7895	1	1.5	16.5	2.73	11	20	0.5	133	2.2	1.34	2.83	2.9	7.4	24	84.8	26.1	30.8	77	>14.5	25.3	39 mL/min/1.73㎡(stage3:30-59)	1
M	58	1400	7842	5715	25000	4019						1403		1.2	12.4	4.6	47	127	0.8	138	4.7	0.76	2.92	4.7	10.3	30.8	105.5	35.3	33.4	152	15.3	3.4	>60( 105 僅供參考) mL/min/1.73㎡
M	42	5672	5712	7030	7895	5939	30390					5679		2.1	23.4	1.86	40	88	4	136	4	0.74	3.13	4.8	10	29.2	93.3	31.9	34.2	86	17.6	9	>60 mL/min/1.73㎡	1
M	72	53240	2800	57400	5712	30390	7895	28951	2867	2874	45621	5789		1.8	20.2	2.36	22	61	3.2	138	2.2	0.77	3.46	2.9	8.4	23.9	91.9	32.7	35.5	18	15.8	11.5
M	73	431	5715	7895	57420	5768	5932	4419	4254	42731		431		1.3	14.8	3.98	14	24	0.8	142	3.3	1.75	3.99	5.4	8.1	26	83.2	25.6	30.7	129	19	20.5		1
M	52	28951	5715	2894	V0262							5715		1.2	13.2	3.29	106	127	0.8	139	4.1	0.79	4.22	3.9	13.7	39.5	93.6	32.5	34.7	66	13.3	14.3	>60 mL/min/1.73㎡
M	40	5712	28951	7895	53011	7032	2875	2809	5722	30390		5712		2.1	23.4	3.03	32	165	7.9	138	4.1	0.66	3.09	5.8	8.1	23.9	77.3	26.2	33.9	59	22	20.2	>60 mL/min/1.73㎡
F	64	57460	5761	5770	5715	28951	2874	5738	2390			5761		1.4	14.6	3.44	56	115	1.4	142	3.9	0.39	3.81	2.8	12	33.1	86.9	31.5	36.3	95	14.1	8.2	>60 mL/min/1.73㎡
M	24	5715	45621	3439	78343	37200						5715		0.9	10.8	4.55	137	127	1.6	140	3.8	0.64	5.17	3.1	11.7	37.8	73.1	22.6	31	72	16.7	18.5	>60
M	57	486	51881	389	78559	1430	5939	5715	5789	7030	V1002	486	1	2.2	26.4	1.94	55	86	6	143	2.3	2.97	2.62	14.5	8.3	24.3	92.7	31.7	34.2	19	22	66.9	22 mL/min/1.73㎡(stage4:15-29)	1
M	77	41091	41401	78551	51881	43491	5849	40391	25040	58381	5715	41189	1	1.6	17.6	2.79	164	485	2.6	131	4.6	5.39	2.94	10.9	8.8	27.8	94.6	29.9	31.7	91	19.1	40
M	43	72886	389	78559	5184	2866	2848	7098	5712	7030	2875	389		1.6	17.2	2.76	51	184	8.2	140	4.7	0.55	3.42	1.3	10.9	32.3	94.4	31.9	33.7	25	24.1	16.4	>60 mL/min/1.73㎡
F	80	53140	53290	5715	7895	5738	73313	4019	24290	37430	3682	578		1.6	17.8	2.02	291	211	0.6	134	4.7	1.62	3.59	14.1	10.2	29.8	83	28.4	34.2	121	15.4	58.2		1
M	43	5712	2867	7824	7895	2761	2768	5738	57420	5758	30390	5715		2.6	28	2.7	34	80	26.1	130	2.8	0.58	4.11	8.9	12.8	37.1	90.3	31.1	34.5	33	21.5	7.7	>60 mL/min/1.73㎡
M	54	2740	53510	5712	2738	28951	2762	2767	45621	27542	2753	389		1.4	14.9	2.15	8	31	1	136	4.5	1.15	2.81	16.2	8.5	26.3	93.6	30.2	32.3	150	16.5	19.9	>60( 66 僅供參考) mL/min/1.73㎡	1
M	45	78009	2848	71666	78039	25000	53390	5713				78009		1	10.9	3.57	9	19	0.3	141	3.3	0.61	2.57	2.4	7.7	23.2	90.3	30	33.2	95	17	7.2	>60 mL/min/1.73㎡
M	52	5715	7895	7030	45621							5715		1.5	16.4	2.85	19	32	2.1	134	3.4	0.67	2.69	2.8	9.2	27.3	101.5	34.2	33.7	98	14.8	13.1	>60 mL/min/1.73㎡	1
M	94	5789	2800	585	496	709	5715	5738				5789		1.3	14.2	3.19	13	58	0.4	139	3.3	2.26	2.8	3.4	7.1	22.3	79.6	25.4	31.8	64	18.1	16.1		1
F	71	75612	72402	73730	99812	5715	34460	72989	2875	7246	5738	7384		1.2	12.5	4.13	35	39	0.8	147	3.1	0.47	4.17	4.4	13.8	41.3	99	33.1	33.4	90	12.3	11.4
M	43	5307	53190	53290	5589	5712	56211	7051	2738	2874	53081	5789		1.4	14.5	2.39	50	119	1.1	145	2.6	0.58	2.48	5.6	8.9	25.7	103.6	35.9	34.6	85	24.5	6.7	>60 mL/min/1.73㎡
F	62	42781	4271	4280	4148	5715	V4582	496	6989	V1271		4270		1.1	11.4	4.1	47	55	1.4	139	3.7	0.62	4.8	7.3	15.4	44.8	93.3	32.1	34.4	191	14.3	27.1	>60( 97 僅供參考) mL/min/1.73㎡
M	42	5715	7032	4659								5715		1.8	20.1	3.39	20	54	2.5	138	3.5	0.63	4.12	1.3	10.6	33.2	80.6	25.7	31.9	11	16.8	11.8	>60( 139 僅供參考) mL/min/1.73㎡
F	83	5722	5715	5990	7030	53390	7051	7895	2738	28951	2874	436		1.4	15.4	2.22	39	37	6	139	2.2	1.28	3.16	8.3	11.2	32.3	102.2	35.4	34.7	72	17.9	28.6		1
M	41	5712	99811	99682	785	4821	48282	48283	5119	5728	30390	5715		1.2	12.9	2.82	35	46	0.9	137	4.4	1.52	2.86	2.5	8.5	27.4	95.8	29.7	31	79	19.2	21	51 mL/min/1.73㎡(stage3:30-59)
F	59	389	486	5722	5715	2768	2874	2859	7030	4019	25000	389		1.4	15.2	3.11	16	40	1.9	146	2.6	0.44	3.5	6	10.9	33.2	94.9	31.1	32.8	75	16.8	6	>60 mL/min/1.73㎡	1
M	42	5715	5722	7030								57140	1	3.3	38.6	1.77	128	223	22.5	133	3.1	1.03	3.88	9.2	12.8	34.3	88.4	33	37.3	127	26.4	9.9	>60 mL/min/1.73㎡	1
F	81	389	5722	78559	5070	586	5679	2866	72889	3453	7824	436	1	3.4	37.5	57.30 % 3.30	92	249	2.1	144	2	3.71	1.8	6.4	6.9	18.6	103.3	38.3	37.1	39	>14.5	51.6		1
M	72	1479	25042	58381	5829	2767	5715					2106		1.1	11.5	4.26	14	14	0.2	136	7	1.69	2.7	8.7	8.4	25.5	94.4	31.1	32.9	151	15.8	41
M	43	5712	99682	785	9974	30390	5722	5723	45621	53190	4186	5715		1.7	18.4	3.29	20	41	1.6	140	4.1	0.46	4.75	4.1	13.7	40	84.2	28.8	34.3	64	15.6	10.1	>60 mL/min/1.73㎡
M	47	5715	7030	5119	5789	5849	539					5715		1.2	13.6	3.06	11	17	1.3	138	3.2	0.87	3.3	3.3	9.2	28.6	86.7	27.9	32.2	157	16.4	13.4	>60
M	40	5712	5722	25000								571		1.6	18.3	2.58	35	64	3.4	135	4.8	1.73	2.76	7	9.3	26.4	95.7	33.7	35.2	101	16.7	26.9	44
M	65	4289	42731	6000	185	5715	5730	5722	44422	25080	6869	4280		1.4	14.9	3.27	62	121	1	139	4.9	2.94		7.7	17.3	52.7				96		77	22 mL/min/1.73㎡(stage4:15-29)	1
M	77	53250	51881	5679	5849	4275	78550	5715	57420	389	2762	53210	1	1.6	17.4	1.07	22	94	0.6	135	3.9	0.59	4.47	6.5	12.5	34.2	76.5	28	36.5	117	12.6	19.1
M	52	99682	9974	5762	5761	5715	5723	V1271				57430		1.2	13	2.89	78	114	3.6	133	4.3	0.7	3.47	5.1	10.3	30.9	89	29.7	33.3	267	15.4	6.9	>60( 118 僅供參考) mL/min/1.73㎡
M	45	24201	4289	5730	5849	5712	5768	486	2761	4148	30390	4280		2.7	29.8	3.46	2447	4156	8.9	124	6	3.28	5.12	13.3	15.2	42.7	83.4	29.7	35.6	57	13.2	65.9	20 mL/min/1.73㎡(stage4:15-29)	1
F	75	654	41091	389	78559	5728	40391	2762	53340	5070	5679	61	1	1.6	18	3.11	47	127	0.8	135	3.6	0.58	6.08	9.3	19	53.5	88	31.3	35.5	83	13.4	8.3
M	65	7032	2762	5715	5724	78551	570	5722	2740	3899		5733	1	4	42.9	3.85	245	264	40.6	139	3.4	1.56	3.96	6.9	8.2	23.8	60.1	20.7	34.5	60	22.1	38.3	45 mL/min/1.73㎡(stage3:30-59)
M	41	5715	5672	V0261								5715		2.5	27	2.89	17	37	11.7	133	3.8	0.45	2.23	6.4	8	22.4	100.4	35.9	35.7	39	19.1	16	>60 mL/min/1.73㎡
F	87	5715	389	51881	5722	48283	78559	5118	2766	2765	2763	7824	1	1.3	14.5	2.71	10	25	3.2	164	3.7	1.33	3.04	7	9.1	30.1	99	29.9	30.2	51	22.1	97.9
F	41	5672	414	389	78559	5712	7032	30390	7895	2738	2867	389		1.7	18.4	2.24	30	117	3.2	133	3.3	2.47	2.36	8.9	9.8	28.5	120.8	41.5	34.4	111	14.8	44.7	21 mL/min/1.73㎡(stage4:15-29)	1
F	36	5712	5789	5672	2800	78559	5722	2869	53340	2888	2768	7824	1	2.4	25.1	2.21	29	177	10	139	3.4	0.22	2.97	19.6	10.9	33.3	112.1	36.7	32.7	160	27.3	2.5	>60 mL/min/1.73㎡	1
M	70	7863	9950	4271	486	53140	5715	V0261	45621	4568	53789	5789		1.6	17.5	2.46	15	44	1	141	3.2	1.33	3.62	4.3	11.5	34.3	94.8	31.8	33.5	94	13.5	12.3
M	53	7032	586	7991	5722	4568	5789	5849	389	5712	25000	5715	1	2.5	26.8	3.06	146	175	45.8	138	3.3	1.07	3.06	12.8	11	31.8	103.9	35.9	34.6	41	18.1	52.4	>60 mL/min/1.73㎡
M	52	5672	5712	30390	2874	45621	28951	4568	25000	2809		5715		1.6	16.8	2.43	14	25	1.2	140	3.5	0.66	4.86	2.4	10.7	33.4	68.7	22	32	41	14.2	16.8	>60 mL/min/1.73㎡	1
M	54	25082	6869	25042	58381	5715	7030	5939	2859	4019	6000	6827		1.6	16.9	2.11	13	35	0.9	139	3.2	1.72	2.89	11.6	8.2	24.7	85.5	28.4	33.2	99	17.3	28.1	42 mL/min/1.73㎡(stage3:30-59)	1
M	54	5109	5712	7030	3453	28951	9050	30390				5119		1.2	12.7	2.9	37	54	0.4	139	3.6	0.88	3.29	16.2	10.8	31.6	92.1	31.3	34	183	11.9	13.6	>60 mL/min/1.73㎡
F	79	5722	5715	2874	5070	57410	2738	2819	6181	V1271		2761		1.6	17.9	2.74	56	89	2.2	135	3.9	0.4	3.25	5.2	11.7	33.4	102.8	36	35	71	14.6	11.6
M	63	40391	51881	5184	9999	48283	5715	7030	25040	58381	25050	51881		1.1	12.1	2.37	90	83	0.4	131	5.1	13.09	1.95	9.2	6	18.2	93.3	30.8	33	198	13.1	116.6	4 mL/min/1.73㎡(stage5:<15)
F	55	5715	7032	34590								5715		1.2	14.2	4.27	66	23	1.3	140	4.6	0.33	3.09	2.6	9.7	28.5	92.2	31.4	34	77	18.1	8.2	>60 mL/min/1.73㎡
F	39	5712	7051	5849	5118	7895	45620	2738	5722	4553	30390	5715		1.4	16.9	2.46	43	153	0.8	139	3.4	0.61	2.9	5	8.8	27.9	96.2	30.3	31.5	210	18.1	11.3	>60 mL/min/1.73㎡	1
M	48	5733	5715	7030	7895	2869	4019					7895		2.3	25.2	2.11	101	86	5.7	137	3.6	0.7	3.99	10.1	12	33	82.7	30.1	36.4	133	23	13.4	>60 mL/min/1.73㎡	1
F	74	5715	45620	2800	7051	2874	28951	38010				5789		1.2	13.4	2.9	19	22	0.5	135	3.8	0.57	2.72	2.8	8.5	24.6	90.4	31.3	34.6	59	14.3	12.1		1
M	65	5722	5712	4240	3970	51882	5849	389	78559	4321	4168	5715	1	1.2	13.9	2.73	13	24	1.8	134	3.6	2.34	3.41	13.9	10	30.1	88.3	29.3	33.2	72	16.4	25.3	28 mL/min/1.73㎡(stage4:15-29)
F	71	486	5990	5715	7030	57450	1569					486		1.6	17.2	2.56	36	38	2	140	3.1	0.43	3.89	4.5	12.1	35.6	91.5	31.1	34	45	15	6.7
M	58	3842	5672	5715	45621	7030	28951	4568	7895	2768	25000	5715		1.5	15.7	2.55	21	42	1.3	136	4.9	0.84	3.56	2.8	8.7	26.4	74.2	24.4	33	42	17.1	24.9	>60 mL/min/1.73㎡
M	64	5118	5712	7895	5849	7030	2894	2738	30390			5715		2	22	2.89	35	54	4.7	130	4.5	0.69	2.94	7.2	10.7	31.1	105.8	36.4	34.4	70	14.5	21.4	>60
M	64	5118	5109	5712	7030	45621	7895	30390	6929	53190	53081	5715		2.9	30.8	2.58	28	38	3.7	134	4.2	0.82	2.83	11.4	9.8	29	102.5	34.6	33.8	87	18.1	40.5	>60 mL/min/1.73㎡
F	53	7030	5722	4019								5715		2.8	29.9	2.85	47	175	31.9	149	4.4	1.4	2.99	10.6	10.1	30.7	102.7	33.8	32.9	102	27.2	20.5	39 mL/min/1.73㎡(stage3:30-59)	1
F	69	380	78551	51881	25040	585	2766	514	5715	7895	7030	585		1.4	14.4	2.56	24	65	0.9	135	2.7	4.74	2.8	18.1	9.2	27.9	99.6	32.9	33	93	16.1	27.3	9 mL/min/1.73㎡(stage5:<15)
F	78	82002	V1007	5715	7051							8200		1.3	13.7	2.77	41	96	2	126	4.8	0.72	3.2	3.1	10.3	29	90.6	32.2	35.5	72	19.2	15.7
M	88	53190	5715	45621	3320	2768						5789		2.3	25	2.27	40	79	7.9	131	4.2	0.9	4.19	8	13.3	39	93.1	31.7	34.1	93	18.8	17.8
F	64	1749	1985	3369	1977	1976	1982	5715	7895	5722	7824	1749	1	2.7	29.8	3.1	59	145	4.4	131	2.9	0.56	2.58	4.8	9	25.5	98.8	34.9	35.3	33	24	19.2	>60 mL/min/1.73㎡	1
M	56	25020	2810	4280	9950	5711	5771	4019	51889	4168	7906	2859		1.3	14	3	39	140	1.7	142	4.3	0.99	2.92	6.7	8.6	26.8	91.8	29.5	32.1	212	19.9	11	>60 mL/min/1.73㎡
M	60	431	4373	3314	5715	5789	V0262	30390				431		1.2	12.5	2.95	53	85	2.1	134	3.8	0.67	3.31	3.7	11.4	34.8	105.1	34.4	32.8	88	14.5	9.8	>60 mL/min/1.73㎡
F	73	1986	1976	5715	7895	1519	7030					220		1.1	12.4	3.4	116	185	0.3	137	4.5	0.91	4.6	5.5	12.2	38.4	83.5	26.5	31.8	230	17.6	16.6
M	32	5712	7895	28951	53081	2819	30390					5715		1.1	11.5	3.23	59	199	3.6	143	3.2	0.63	2.76	8.1	10.3	31.5	114.1	37.3	32.7	313	19.7	6.7	>60 mL/min/1.73㎡
M	41	5738	5712	30390	7030	5789	53390					5719		1.1	12	4.23	110	157	0.7	139	4.4	0.63	3.41	7.5	10.5	33.4	97.9	30.8	31.4	189	18.3	7.2	>60 mL/min/1.73㎡
M	67	1570	1977	1970	1985	7824	25000	V0261				5715		1.1	12.6	3.78	73	77	1.3	127	4.5	0.54	4.86	11.2	15.1	42.7	87.9	31.1	35.4	132	14.2	15.1	>60 mL/min/1.73㎡
F	78	5715	45621	7051	2874	53081	V1005	25000	4019			5715		1.3	14.2	3.84	63	62	0.9	143	4.4	0.52	4.5	4.1	12.4	38.3	85.1	27.6	32.4	44	14.4	16.1
M	96	849	5990	4821	5119	5715	7895	2867	28951	2449	2738	389		1.6	18.1	2.56	10	24	0.3	138	2.6	0.67	3.08	7.2	9.3	27.9	90.6	30.2	33.3	133	14.6	10.7
M	82	57490	5761	5715	7030	V643						5761		1.3	14.4	2.89	78	96	27.5	142	3.4	0.57	6.73	5.4	14.5	41	60.9	21.5	35.4	62	14.8	19.3
M	39	5722	5712	1125	48241	5990	4111	2866	5711	7098	56982	5722	1	2.5	29.8	2.3	87	47	43.8	136	2.9	1.28	3.01	6.1	10.5	31	103	34.9	33.9	74	19.2	14.1	>60 mL/min/1.73㎡
M	82	3811	72889	51881	585	5715	45620	5198	7861	5722	2867	389		2.1	23.9	1.38	605	2468	1	139	5.2	4.9	2.93	5.9	9.1	25.2	86	31.1	36.1	138	17	46.7		1
F	49	5672	389	4111	2809							7806		1.1	11.9	4.04	44	42	0.2	139	4.4	0.53	4.63	9.7	10.3	32.7	70.6	22.2	31.5	401	14.1	3.4	>60 mL/min/1.73㎡
F	72	5715	28951	7051	2875	2880	5723					28950		1.3	13.9	3.57	52	100	1	141	3.3	0.66	3.8	2.3	12.3	36	94.7	32.4	34.2	34	14.3	11.3
M	55	5722	389	5715	40391	7895	45621	25040	58381	25050	36201	5715	1	1.6	17.2	1.41	38	110	0.8	132	4.2	8.7	2.71	8.1	8.4	24.7	91.1	31	34	127	18	54.2	6 mL/min/1.73㎡(stage5:<15)
M	49	V08	6820	5711	5733	4104	4189					6829		1.1	11.2	4.41	229	109	1.4	139	3.5	0.45	4.05	11.9	15.6	43.4	107.2	38.5	35.9	366	13.1	10.1	>60 mL/min/1.73㎡
M	69	5789	5712	53789	V1006	V1271	30390					5789		1.4	14.8	3.09	105	139	2.6	140	3.5	0.49	3.57	2.8	12.1	34.8	97.5	33.9	34.8	77	13.7	6.6	>60 mL/min/1.73㎡
M	58	27549	40391	V451	5715	7030						585		1.2	12.4	45.80 % 2.70	15	21	0.3	133	3.2	10.79	2.93	6.9	8.4	24.9	85	28.7	33.7	203	14.5	69.5	5 mL/min/1.73㎡(stage5:<15)
M	71	6829	2740	7856	5715	7895	4592	2738	2721	2720		389		1.1	11.6	2.44	12	17	0.5	140	3.7	0.6	3.44	4.6	10.1	29.9	86.9	29.4	33.8	64	15.8	8.7
M	54	1561	5712	45621	7054	78039	9089	53190	53540	53089		5745		1.3	14.1	2.89	21	37	0.5	139	3.5	0.88	4.04	6.6	11.4	34.6	85.6	28.2	32.9	100	15	10.7	>60 mL/min/1.73㎡
M	31	5712	45621	4568	5990	4104	V0980	486	389	78559	60883	5715		2.2	24.5	3.03	7	35	8.6	138	3.9	3.56	1.76	3.1	6	17.1	97.2	34.1	35.1	55	15.8	39.4	20 mL/min/1.73㎡(stage4:15-29)	1
M	31	5712	3842	5990	1179	7030	7895	2869	5849	585	5789	571		1.9	20.3	2.5	19	27	12.8	140	2.7	1.82	2.6	5	9.1	27	103.8	35	33.7	48	17.4	27.3	44 mL/min/1.73㎡(stage3:30-59)	1
M	40	5722	5712	7895	2869	2738	7824	28951	92	2819	6961	5715		2.5	26.4	1.92	91	317	22.2	134	2.5	0.73	2.78	7.5	10.7	30.7	110.4	38.5	34.9	48	18.5	7.7	>60 mL/min/1.73㎡
M	80	53190	7895	5712	30390	45621	28951	53560	42731	5738	4186	5770		1.5	16.2	2.67	22	50	1.7	140	4.9	0.89	3.96	5.3	14.1	40.4	102	35.6	34.9	91	14.6	15.8		1
M	44	5789	5712	2874	28951	45621	4568	7895	28529	V0261	V0262	5715		1.4	15.4	3.48	24	34	1.3	137	3.8	0.7	3.14	2.4	6	21.1	67.2	19.1	28.4	68	25.8	16.4	>60 mL/min/1.73㎡	1
M	44	486	5119	5849	389	5715	7030					486		1.4	14.5	2.93	19	98	0.6	142	3.7	2.83	4.06	5.8	13.1	40.2	99	32.3	32.6	87	13.5	43.5	24 mL/min/1.73㎡(stage4:15-29)
M	66	5720	389	51881	57450	5715	5768	5761	4289	486	78039	389	1	2.4	26.2	1.48	15	40	1.6	147	4.7	1.39	2.36	9.2	6.2	20.9	88.6	26.3	29.7	293	35.4	35.4	51 mL/min/1.73㎡(stage3:30-59)
M	72	5754	389	486	40391	51881	5715	5119	4239	78559	2866	5678	1	1.4	14.5	2.56	5	20	1.1	135	4.2	3.7	3.13	17.6	8.6	27.6	88.2	27.5	31.2	148	16.4	29.2
M	56	55090	20280	5712	25000	30390						55090		1	10.6	3.58	30	51	1	138	4.7	2.12	3.34	2.3	10.1	30.8	92.2	30.2	32.8	26	19.8	37.9	32 mL/min/1.73㎡(stage3:30-59)
F	27	5715	5723	2751	5119	5939	2859	78551				V427	1	1.9	20.7	2.83	29	41	1.9	142	3.8	0.44	3.59	1.1	10.7	31.7	88.3	29.8	33.8	14	16.1	9	>60 mL/min/1.73㎡
M	56	99682	5715	45621	V0261	V1271						V427		1.1	11.4	4.15	690	146	2.1	138	4.3	0.86	4.14	15.7	12.3	36.9	89.1	29.7	33.3	201	16.5	22.3	>60( 92 僅供參考) mL/min/1.73㎡
M	68	5715	28951	7895	40391	25000	78079	1970	1977	5722	V1005	585		1.7	18.4	2.96	28	64	13.5	135	3.5	5.44	2.16	5.9	8.5	25.1	116.2	39.4	33.9	67	21.1	34.8	10 mL/min/1.73㎡(stage5:<15)
F	30	570	30	861	7100	2880	709	57149				7806		1.1	12.4	3.73	236	93	0.7	145	3.9	0.46	2.96	3.5	9	28	94.6	30.4	32.1	201	14.8	5.2	>60 mL/min/1.73㎡
M	85	5761	389	57490	48283	5849	514	51881	43491	7289	5715	51881		1.4	15.2	2.72	21	29	1.2	173	4.3	3.17	3.21	11.7	8.1	26.4	82.2	25.2	30.7	34	27.4	60.5
M	86	5722	5715	7051	7895	2819	5809	5829	5070	4019	6000	5722		1.5	16.4	2.6	28	67	1.7	146	4.1	1.83	2.08	2.4	7.2	21.9	105.3	34.6	32.9	45	15.3	35		1
M	84	5715	5722	7051	2874	6824	539	4556				5715		1.3	13.5	3.24	18	30	2.5	143	3.2	0.96	3.53	3.6	11.8	35.1	97.7	33.4	34.2	29	15.7	16.4
M	67	75612	72402	44422	5715	7895	4019					75612		1.2	12.8	3.95	46	51	0.7	142	4.2	0.84	3.55	5.3	12.3	37.2	104.8	34.6	33.1	178	15.1	12	>60 mL/min/1.73㎡
F	73	20280	5715	51881	5119	486	5180	5733	2875	2859	2888	5715	1	1.6	17.4	2.67	14	324	1.5	127	4	1.05	4.46	9.2	11.4	36.3	79.4	25.3	31.9	28	22.5	42
M	49	5712	45621	5723	389	5118	7802	78039	5722	30390		5712	1	1.8	19.4	2.72	71	110	16.3	134	3.4	1.13	2.81	12.1	10	28.8	102.5	35.6	34.7	89	25.8	21.8	>60 mL/min/1.73㎡	1
M	36	5849	2767	5789	2800	5712	5119	5722	30390	2738	7061	572		1.5	16.1	2.51	41	77	1.3	135	5.6	0.88	1.91	36.7	6.1	17.1	89.5	31.9	35.7	198	20.5	22.7	>60 mL/min/1.73㎡
F	57	570	51881	486	5849	5715	5184	5724	389	7863	2869	57140	1	3	33.1	2.72	718	902	18.3	137	4.1	0.78	3.16	4.4	10.3	28.6	90.5	32.6	36	115	17.8	12.1	>60 mL/min/1.73㎡	1
M	93	5939	389	5762	4280	7070	7895	5723	53290	2819	2740	78609		1.5	15.7	2.59	27	46	1	149	3.2	2.14	1.68	3.1	6	18.1	107.7	35.7	33.1	87	19.5	39.1		1
F	84	48283	48241	845	5715	2874	5191	2948	5829	25000	5640	486		1.6	16.8	2.89	12	23	0.6	141	4.5	0.91	2.83	2.7	9.3	28.1	99.3	32.9	33.1	52	14.7	13.8
M	25	2848	2894	585	75989	5715	25040	58381	7032	28951	45621	585		1.8	19.6	3.29	13	30	0.4	141	5.9	4.23	1.66	0.7	4.1	13.1	78.9	24.7	31.3	33	18.8	103.2	17	1
M	59	71102	2740	7030	389	53190	11284	75	5768	5713	4019	2749		1	10.8	2.53	121	144	18.8	141	2.7	1.02	3.58	8.9	9.3	30.4	84.9	26	30.6	336	17	11.9	>60 mL/min/1.73㎡
F	74	5750	389	78559	5939	5715	570	7891	5920	7823		5990		1	10.8	2.13	37	76	0.5	138	3.5	1.27	4.81	7.2	15.1	43.1	89.6	31.4	35	33	12	35.1
M	33	51882	51881	7863	5712	486	5849	389	30390	7051	5722	5715		1.9	20.7	2.26	48	114	2.7	156	3.7	0.99	2.92	3.6	9.5	30.6	104.8	32.5	31	10	31.2	45.3	>60( 87 僅供參考) mL/min/1.73㎡	1
M	72	5770	3849	40391	V451	78603	5715	7895	53440	56985	28521	577	1	1.4	15.1	2.37	6	22	0.5	141	3.1	6.15	2.62	3.7	8.4	25.5	97.3	32.1	32.9	158	19	50.4		1
M	88	3811	486	78559	51881	4871	5109	V090	5789	5715	2738	486	1	1.2	12.6	2.31	28	41	0.5	133	3.6	1.75	3.55	32.4	11.1	31.4	88.5	31.3	35.4	173	14.2	48.5		1
M	49	9993	5672	40391	43820	V451						5670		1.1	11.8	2.82	24	31	0.7	132	6.9	8.15	3.41	8	10	29.6	86.8	29.3	33.8	201	13.3	100.5	7 mL/min/1.73㎡(stage5:<15)
M	72	48283	5119	4538	5715	505	7051	2639	2738	7384	4019	486		1.7	18.9	1.94	6	17	0.4	137	2.8	0.43	2.97	8.6	8.7	27.2	91.6	29.3	32	250	14.5	5.4
M	62	5712	45620	566	5723	53789	4019					5789		1.4	15.9	2.88	30	59	2.1	137	3.4	0.42	3.63	9.1	10.4	32.8	90.4	28.7	31.7	100	17.6	11	>60
M	46	72293	3241	5712	7030	2738	7895	30390	5920	7384		5715		1.6	18.6	2	18	44	3.2	135	3.3	0.97	2.79	6.7	9.2	27.9	97.5	33	33.8	68	17.1	25.5	>60 mL/min/1.73㎡
M	47	5722	5849	72293	5712	5990	7209	2738	25000	29181	3483	5722		1.5	16.1	1.62	19	49	2.7	131	3.9	3.39	1.75	5	5.5	16.4	93.7	31.4	33.5	76	14.8	99.1	20 mL/min/1.73㎡(stage4:15-29)
F	27	4280	4240	3970	42731	5712	2824	2768	24290	5738	30390	4280		1.1	11.7	2.21	26	113	4.4	136	3.8	0.96	5.08	5.9	8.7	29.7	58.5	17.1	29.3	198	23.6	25.9	>60 mL/min/1.73㎡
F	45	51881	5712	45620	4821	5722	48241	4568	30390	2874		51881		1.5	17.4	2.75	12	29	1.1	152	3.3	0.99	3.16	7.1	9.4	30.7	100.9	29.4	29.2	112	24.1	35.2	>60 mL/min/1.73㎡
M	35	51881	486	5119	389	5712	2819	5789	2874	7919	6961	486		1.5	16.2	1.48	56	182	2.5	137	4	0.42	2.72	7.3	10.5	30.8	113.2	38.6	34.1	48	16.2	13.8	>60 mL/min/1.73㎡	1
M	40	486	5109	5119	30390	7054	2899	28529				5712		0.9	10.2	2.33	38	75	2.3	139	1.9	0.47	2.42	12	8.3	24	99.2	34.3	34.6	104	17.9	3	>60 mL/min/1.73㎡
M	36	5722	5712	45621	2768	2761	25000	30390	5640			5715		1.8	19.5	3.38	43	72	8.1	139	3.5	0.75	3.11	16.9	10.7	29.3	94.2	34.4	36.5	75	17.8	11.4	>60 mL/min/1.73㎡
M	51	73017	5712	28951	4189	4184	V0981	30390	V0261			6829		1.8	19.4	2.31	15	40	1.3	135	3.6	0.86	2.6	4.8	10.1	31.2	120	38.8	32.4	115	15.7	12.8	>60( 94 僅供參考) mL/min/1.73㎡	1
F	59	389	5712	7895	7824	57149	7030	4019	29620	30390	V0259	5761		1.4	14.9	2.93	10	28	3.4	139	3.9	0.34	2.45	19.3	8.3	25.9	105.7	33.9	32	94	18	9.6	>60 mL/min/1.73㎡	1
M	81	51882	5070	45620	5715	389	5849	5724	7051	2867	7895	5789	1	1.3	14	2.59	16	39	0.4	135	4	2.66	2.74	7.9	8.9	27.6	92.7	29.9	32.3	59	18.2	48.8		1
M	48	380	5800	5712	7895	45621	28951	5997	7910	25000	4568	389		1.5	16.9	1.9	16	21	0.9	126	3.7	1.29	2.91	10.7	9.5	25.8	88.7	32.6	36.8	93	14.3	30.6	59 mL/min/1.73㎡(stage3:30-59)	1
M	42	51881	3811	71105	71101	570	5722	5849	585	25040	58381	71100		1.4	15.4	2.23	24	76	8.6	125	4.5	2.4	3.5	14.8	9.8	27.6	78.9	28	35.5	1131	14.2	23	30 mL/min/1.73㎡(stage3:30-59)
M	60	5715	5722	5849	5724	7032	785	389				7824	1	2.3	24.6	3	930	510	17.9	141	3.6	0.7	4.08	6.9	13.5	39.7	97.3	33.1	34	157	15.3	6.9	>60 mL/min/1.73㎡	1
F	62	5715	45620	5849	5990	5118	7895	40391	7051	28521	2874	5789		1.2	12.4	2.81	17	22	0.7	139	3.7	2.71	3.47	7.6	8	23.6	80.1	26.5	33.1	55	17.7	88.6	18 mL/min/1.73㎡(stage4:15-29)	1
M	60	5712	5722	25000	30390							5715		1.5	16.3	3.86	41	34	0.6	135	5.2	3.48	3.1	3.5	8.6	25.5	82.3	27.7	33.7	18	17.4	78.9	18 mL/min/1.73㎡(stage4:15-29)
M	51	380	6826	5712	2880	5990	2867	2874	30390	53081	7824	486		1.8	19.3	2.03	18	50	2.9	135	3.4	0.51	2.88	4.5	9.2	27.8	96.5	31.9	33.1	39	20.7	10	>60 mL/min/1.73㎡
M	58	8602	80703	5119	5715							8600		1.2	13.6	2.84	19	42	1.5	135	3.9	0.82	3.49	4.3	10.3	30.6	87.7	29.5	33.7	85	16.8	12.8	>60( 96 僅供參考) mL/min/1.73㎡
F	70	99811	5715	7895	2761	78830	2724	25000	4019			5789		1.2	12.9	3.64	15	25	0.9	132	4.2	0.53	3.6	3.3	10.4	30.4	84.4	28.9	34.2	95	14.4	23		1
F	62	486	389	78559	5128	5119	5601	5715	7051	5829	6827	486	1	1.7	19	1.76	11	58	0.7	131	4.1	1.86	3.19	8	10.6	31.5	98.7	33.2	33.7	102	14.7	39.8	27 mL/min/1.73㎡(stage4:15-29)
M	46	3849	380	34590	4871	5672	2768	2809	79094	7891		34590		2.8	29.9	2.29	64	203	8.4	147	4.8	0.5	2.72	11.2	10.1	29.2	107.4	37.1	34.6	96	17.4	12.9	>60 mL/min/1.73㎡	1
M	60	1977	45620	1962	5849	V1005	5715	7032	28951	25000	1970	57140		1.6	17.7	2.29	62	90	36.8	132	3.4	4.31	4.48	10	12.9	35.9	80.1	28.8	35.9	168	19.6	84.6	14 mL/min/1.73㎡(stage5:<15)	1
M	67	3849	48241	5849	42731	5712	5728	2866	5990	1122	5711	7824	1	1.8	20.2	2.13	57	62	27.6	149	3.7	2.25	2.43	18.4	8.6	24.7	101.6	35.4	34.8	129	17.9	78.9	29 mL/min/1.73㎡(stage4:15-29)	1
F	81	5722	5990	5715	5118	5180	5738	414	7030	28951	2761	5722		1.3	13.8	2.97	28	76	0.6	125	4.2	0.72	3.59	3.1	10.6	30.2	84.1	29.5	35.1	87	17	23.3
M	34	5712	45620	7030	7051	7895	2874	7907	4109	30390		5789		1.7	18.4	2.78	28	30	1.5	130	3.4	0.49	4.27	2.3	8.7	26.7	81.7	24.8	30.4	54	20.7	11.2	>60 mL/min/1.73㎡	1
M	45	5712	45620	5722	5849	5070	2767	2738	V1047	V4577	4019	5780		1.9	21	2.9	74	90	11.8	144	4.1	4.86	4.17	15.8	9.2	27.4	83.2	27.8	33.4	27	17.5	43.4	13 mL/min/1.73㎡(stage5:<15)
F	30	9993	5679	585	5601	7895	1539	56982	6175	7051	V451	5678		1.1	11.4	2.8	36	35	0.6	129	3.7	11.22	2.71	5.5	8.3	24.5	90.4	30.6	33.9	401	13.9	89.5	4 mL/min/1.73㎡(stage5:<15)
M	71	5715	45620	2848	25000	2724						5789		1.1	12.3	3.47	28	25	0.5	141	3.6	1.18	3.53	3.3	10	30.6	86.7	28.3	32.7	57	15.7	14.3		1
M	36	490	5715	7030	2721							486		1.1	11.9	3.16	126	120	1.2	138	3.9	1.19	4.63	10	14.5	39.9	86.2	31.3	36.3	49	13.9	20.9	>60 mL/min/1.73㎡
M	48	5672	3842	5715	45620	7895	5738	6000	7824	4178	99812	5712		1.8	20.2	2.45	17	33	5.8	130	3.4	0.43	3.8	3.7	13.6	38.9	102.4	35.8	35	32	17.5	5.7	>60 mL/min/1.73㎡
F	91	3962	3849	4243	4251	5715	7030	2738	2874	2819	4019	4241		1.4	15.8	2.61	77	108	1.4	143	4.2	0.66	2.61	3.2	9.5	28	107.3	36.4	33.9	64	13.8	15.9		1
F	47	78551	41401	389	2875	585	9996	5679	9351	42769	V451	41189	1	1.3	14	2.6	6	326	1.6	136	2.4	9.87	3.19	11.4	9	27.4	85.9	28.2	32.8	70	15.8	44.2	4 mL/min/1.73㎡(stage5:<15)	1
M	45	5712	5789	78559	389	5109	5119	1125	5849	7889	30390	5714	1	3.1	35.8	2.75	67	142	20.6	137	4.2	0.71	3.42	9.6	10.8	30.9	90.4	31.6	35	47	21.6	10.3	>60( 120 僅供參考) mL/min/1.73㎡	1
F	68	5118	5715	7030	4556	25000						5119		1.4	14.8	2.4	15	26	2.1	137	3.2	0.62	3.58	4.4	10.8	32.3	90.2	30.2	33.4	88	15.2	12.7	>60 mL/min/1.73㎡
M	37	7030	7824	2869	5712	30390	7895	38181	5679			5715		1.9	19.9	2.56	43	163	19.4	136	2.9	0.81	2.36	6.7	10.4	30.9	117.8	41.1	34.9	71	15.4	9.6	>60 mL/min/1.73㎡
M	63	1976	1977	1991	25040	585	4271	56949	56941	5679	7824	7895	1	1.4	14.5	2.44	23	62	2.7	136	4.2	6.95	4.32	14.3	12.6	40.4	93.5	29.2	31.2	139	21.6	37.8	8 mL/min/1.73㎡(stage5:<15)	1
M	74	5712	7895	5118	45621	1206	25000	2768	57420	30390		5789		1.4	14.7	2.49	23	42	3.8	139	2.5	0.85	3.26	4.5	10	29.2	89.6	30.7	34.2	109	15.3	10.9		1
F	49	2751	5715									5715		2.3	25.6	3.58	96	237	23.6	131	5	0.53	3.06	5.2	10.2	30	98	33.3	34	52	21	12.7	>60( 123 僅供參考) mL/min/1.73㎡	1
M	42	486	51881	25010	3810	53340	4568	5712	30390	28951	2874	25010		1.1	11.4	3.19	14	53	0.4	144	3.7	1.24	4.17	5.1	14.4	40.1	91.6	31.7	34.6	26	16.1	10.3	>60 mL/min/1.73㎡
M	69	2113	5715	7051	45621	4019						5690		1.3	13.4	3.76	29	38	1.5	145	4	1.6	4.68	4.3	11.8	36.7	78.4	25.2	32.2	64	15.8	11.8	43 mL/min/1.73㎡(stage3:30-59)
M	73	75169	5768	5715	7030	5829	41401	4019				5762		1.1	11.6	4.07	13	22	0.6	130	4.5	1.36	3.83	6.2	11.9	33.5	87.5	31.1	35.5	140	12.8	31.1
M	71	1623	1972	4821	5715	7895	7892	1977	25000	V4581		1629		2	21.9	3.3	21	39	1	142	3.9	0.87	3.56	9.4	9.8	32.9	92.4	27.5	29.8	174	21	14.4		1
F	43	570	5715	5722	5724	389	5849	78559	4149	7140	3484	5733		5.1	63.4	2.28	1016	347	11.7	147	3	1.65	3.42	8.9	10	28.6	83.6	29.2	35	217	18.1	14	34 mL/min/1.73㎡(stage3:30-59)	1
M	46	486	51881	5849	389	5712	7051	7030	53190	479	25000	482		1.5	16.4	2.72	34	123	0.5	136	7.2	1.35	2.36	6.3	8.1	23.8	100.8	34.3	34	110	13.2	31.1	57 mL/min/1.73㎡(stage3:30-59)
F	67	36610	42731	41401	74710	V5861	V5883	44489	5715	4389		4019		1.4	15.5	3.37	21	32	0.6	141	3.8	0.81	3.4	4.3	11.1	33.4	98.2	32.6	33.2	73	14.8	21.6	>60( 70 僅供參考) mL/min/1.73㎡
M	50	1403	570	5715	V1002	V0261						1450		1.1	11.4	4.51	233	144	0.8	142	3.7	0.78	5.01	6.2	15.3	44.5	88.8	30.5	34.4	155	13.3	10.2	>60 mL/min/1.73㎡
M	52	42	31	99666	9964	5715	5789	45621	53540	53290	53560	389		1.6	17.5	2.58	28	63	2.7	132	4.3	0.53	2.67	5.8	5.2	15.7	88	30.3	34.5	40	17.2	16.6	>60 mL/min/1.73㎡
M	58	389	78559	5679	90	51881	5849	V0261				78550		1.2	12.9	31.0 % 1.5	24	81	0.3	141	3.5	1.45	4.26	5.7	11.9	36.2	85	27.9	32.9	148	13.8	35.7	50 mL/min/1.73㎡(stage3:30-59)
M	80	5789	4821	389	78559	40391	5672	5715	57420	7907	4119	486		1.1	12.3	2.34	20	62	0.4	137	2.7	5.45	3.22	7.3	8.7	27.9	86.6	27	31.2	182	17.2	49
M	64	7032	5715	45621	7895	6000	53290	3659				57140		1.6	19.2	2.27	144	181	16.3	136	3.8	0.89	3.09	3.1	9.5	26.2	84.8	30.7	36.3	81	25.8	11.8	>60 mL/min/1.73㎡
M	66	4289	4241	5715	7051	5119	4940	5738	2724	2738	V4975	4280		1.4	14.7	43.6 % 2.7	17	57	0.6	136	4.5	0.69	3.91	8.5	12.4	38.5	98.5	31.7	32.2	231	15.4	22	>60 mL/min/1.73㎡
M	35	57420	5771	5712	30390	2724	5920	53390	25000	4019		57400		1.3	13.9	3.85	35	203	2.1	138	3.2	0.63	3.48	10.8	11.6	33.5	96.3	33.3	34.6	72	14.8	6.2	>60 mL/min/1.73㎡
M	50	5712	389	5722	5849	2765	2867	5711	45621	4568	7824	5715		3.2	39.3	2.12	48	161	23.2	134	4.1	5.47	2.84	11.8	12	35	123.2	42.3	34.3	115	15.8	72.1	11 mL/min/1.73㎡(stage5:<15)
M	51	5819	5829	25040	58381	5715	25050	36201	25060	3572	7030	585		1.1	12.2	3.15	9	12	0.2	138	4.5	5.91	3.66	13.1	10.3	30.1	82.2	28.1	34.2	214	13.9	61.3	10
F	46	389	78559	570	5672	5715	5849	5724	2762	5722	3485	573	1	2.6	29.8	3	183	209	35.2	139	2.1	0.87	4.51	11.9	13.3	36	79.8	29.5	36.9	193	21.7	4.7	>60( 70 僅供參考) mL/min/1.73㎡	1
M	55	5712	45620	389	48283	5722	431	51882	4568	2867	78559	5789	1	12.01	100.1	1.39	229	378	6.2	146	3.7	1.57	1.2	12.7	3.7	11.2	93.3	30.8	33	89	15.4	46.4	46 mL/min/1.73㎡(stage3:30-59)
M	58	5712	45620	53140	5722	5845	4568	2765	2768	7895	28951	5789		1.2	13.7	3.39	32	32	0.7	134	2.7	10.01	2.64	4.5	8.3	23	87.1	31.4	36.1	51	15	120.1	5 mL/min/1.73㎡(stage5:<15)
F	27	85226	85306	5712	2875							85220		1.1	12.6	3.06	29	62	2.9	134	2.8	0.84	3.16	15.7	10.6	33.5	106	33.5	31.6	148	19.7	2.3	>60 mL/min/1.73㎡
M	79	56081	42731	496	55092	6000	V5861					5679		2.6	29.1	3.72	8	16	2.9	141	3.2	1.4	6.07	11	18.6	53.8	88.6	30.6	34.6	124	14.4	56.4
F	66	6826	389	51881	5849	486	5715	5722	2762	78559	7895	6829	1	2.1	23.5	2.08	68	278	0.7	135	4.6	4.21	3.34	60.9	10.1	32.4	97	30.2	31.2	173	16.3	55.2	11 mL/min/1.73㎡(stage5:<15)
M	52	53240	5715	7054	5722	5849	25000					5789		1.5	15.7	2.38	146	230	6.2	137	4.3	0.88	3.2	7.6	9.6	29.5	91.3	29.7	32.5	69	18.4	31	>60 mL/min/1.73㎡
M	44	5712	45620	7030	30390	5728						5789		1.4	15.7	2.99	37	36	1.7	141	4.2	0.85	3.05	11.6	7.9	23.4	87.9	30.5	34.7	64	14.7	29.9	>60
M	45	5990	5715	5728	1449	V1002	1960	1970	1431	1430	78703	1459	1	12.01	100.1	2.81	754	663	12.6	136	3.6	1.29	4.01	15.4	13.2	38.1	95	32.9	34.6	74	15.9	9.5	60 mL/min/1.73㎡
M	82	5715	7032	7895	2738	2874	2873					7823		1.3	14.4	2.5	41	64	2.2	145	3.1	0.87	3.72	9.6	11.9	37.2	100	32	32	15	19.8	40.4		1
M	33	1505	1960	1962	99662	389	78559	56081	5679	5539	5849	1509		1	11.1	3.49	24	23	0.2	137	4	0.66	3.37	8	8.6	27.5	81.6	25.5	31.3	567	19.2	6.8	>60
M	61	5672	6825	585	V451	5715	7895	28951	V1271	V642		7895		1.1	12.1	48.30 % 3.30	19	18	0.6	140	3.2	7.7	2.8	7.3	9.4	26.4	94.3	33.6	35.6	162	15	31.2	7 mL/min/1.73㎡(stage5:<15)	1
M	81	49392	486	514	25040	5712	45621	58381	4280	5198	2819	49392		1.5	16.2	3.87	30	30	0.5	136	4.6	2.73	2.72	3.3	9.9	29.3	107.7	36.4	33.8	39	16.1	73.3		1
M	65	5715	28951	45621	2848	2749	V0262					5715		1.4	14.4	2.95	149	258	1.4	138	4	0.8	3.6	3.3	12.1	35.4	98.3	33.6	34.2	65	14	12	>60 mL/min/1.73㎡
M	46	5712	5570	7030	45621	28951	260	2809	57420	30390		5715		1.6	18.9	2.74	17	23	1.6	135	4.6	0.78	2.79	5.3	9	27.3	97.8	32.3	33	81	14.3	9.6	>60	1
M	50	5712	45620	4568	51881	5789	3452	5722	5711	2738	7806	5722		2	22.5	2.34	38	124	11.4	140	3.1	1.07	2.87	5.1	8.2	26.1	90.9	28.6	31.4	54	19.1	30.9	>60 mL/min/1.73㎡
M	60	5715	5119	5680	V0262	V641						5715	1	1.8	19.4	2.49	10	33	8.7	137	3.4	0.77	1.78	3.2	6.2	18.3	102.8	34.8	33.9	65	21.4	12	>60 mL/min/1.73㎡
F	33	99656	585	5715	7032							585		1.2	12.4	4.15	46	45	0.4	141	4.5	4.9	3.55	6.8	10.7	32.6	91.8	30.1	32.8	238	14.1	19.9	10 mL/min/1.73㎡(stage5:<15)
M	60	78079	7999	2768	5715	7030	7051	2706				5722		1.1	12.1	2.86	29	44	1.5	144	3.9	0.81	3.57	3.9	11.9	34.8	97.5	33.3	34.2	40	14.6	9.8	>60 mL/min/1.73㎡
M	41	5672	5712	7895	2874	2867	30390	2768				5678		3.7	42.5	3.24	13	26	4.8	142	3	0.52	2.19	3.3	8.3	24.8	113.2	37.9	33.5	55	14.7	2.5	>60( 175 僅供參考) mL/min/1.73㎡	1
M	41	5109	4184	5715	42731	1370						389		1.4	15.8	37.20 % 2.70	9	19	1.2	132	3.8	0.5	3.58	12	10.9	34	95	30.4	32.1	192	14.4	8.3	>60
F	77	1533	56983	389	2761	5990	5715	4019	4104	V0980		7895	1	2.4	25.7	1.86	63	143	1.1	129	3.5	0.86	3.08	9.6	8.8	25.9	84.1	28.6	34	169	17.9	14.7		1
M	62	1892	1889	486	5715	5990	591	496	25000			38		1.4	15	2.54	42	78	0.7	138	2.8	1.04	2.88	10.4	7.8	23.5	81.6	27.1	33.2	102	17.2	9.3	>60 mL/min/1.73㎡
M	79	5712	45620	4568	7895	37230	2809	25000	4019	30390		5789		1.2	12.9	3.58	22	24	0.8	138	3.1	1.39	3.25	2.9	8.7	27.1	86.5	27.1	31.3	70	15.3	25.6
M	50	51881	389	51882	5712	45620	4210	48282	53240	5849	78559	5715	1	1.9	20	2.43	40	139	15.2	148	4.7	3.44	2.43	18.9	8.3	25.1	103.3	34.2	33.1	48	17.6	104	19 mL/min/1.73㎡(stage4:15-29)
F	56	4321	5715	28951	7051							430		1.2	13.1	3.7	82	72	0.7	142	4.2	0.51	4.18	6.5	12.8	38.8	92.8	30.6	33	135	13.5	14.5	>60 mL/min/1.73㎡
F	85	5762	5761	2809	5715	4019						7824		1.1	11.5	2.95	25	59	13.2	137	3.3	0.67	2.59	3.8	7.8	22.6	87.3	30.1	34.5	141	17.6	11.9
M	52	78039	29181	6824	5713	29620	53081	2768	2706			34590		1	11.1	3.57	47	105	0.9	140	4.5	0.5	3.06	11.3	10.8	32.2	103.3	34.3	33.2	236	18.7	0.9	>60 mL/min/1.73㎡
M	71	486	4871	20410	5672	20018	5711	7895	7892	2874	2894	486		1.2	13.3	3.03	6	15	1.8	145	3.7	0.47	2.24	4.3	7.6	23.1	103.1	33.9	32.9	31	21	13.9		1
M	63	48283	585	2767	2762	4280	570	5730	V451	79092	5722	78650		1.9	20	3.73	4882	6221	1.2	137	5	5.06	4.21	28.6	11.7	37	87.9	27.8	31.6	166	17.3	36	12 mL/min/1.73㎡(stage5:<15)
F	71	5716	2867	7824	25000	4019	2819					5715		1.6	17.5	2.37	46	106	14.5	137	3.3	0.57	2.51	6.1	9.2	26.8	106.8	36.7	34.3	141	14.5	4		1
F	71	5716	7895	389	78559	5849	5672	6826	2867	5728	7824	5715	1	1.6	16.7	2.74	45	96	20.4	131	3.3	1.08	2.25	8.3	9.1	26.7	110.2	39.1	35.5	179	16.3	20.7		1
F	43	57420	5715	45621	78559	99811	4590	28951	V0262			57400		1.4	14.4	4.46	24	32	1.2	140	4.4	0.39	4.32	2.2	11.4	35.4	81.9	26.4	32.2	46	15.6	3.2	>60 mL/min/1.73㎡
M	57	5712	7895	5722	71107	73027	25060	3572	73313	59651	5289	7895		1.2	12.8	2.5	39	47	0.6	141	4.2	0.7	2.99	8	8.8	28.7	96	29.4	30.7	213	15.8	17.3	>60
F	83	57410	5768	5770	5715	4019						57420		1	10.9	4.34	37	74	0.5	139	3.6	0.9	3.44	6.5	11.4	34.2	99.4	33.1	33.3	176	14.8	25.4
F	71	99859	68601	7102	5715	28951	7895	5716	51889	496	7889	99859		1.2	13.9	2.82	43	75	1.1	136	5.3	0.75	3.52	12.4	10.3	32.2	91.5	29.3	32	244	14.4	14.9		1
M	36	5712	7030	7051	485	29620	7895	45621	28951	5723	53789	78079		1.8	20.3	2.09	40	39	1.6	135	3	0.47	3.07	2.2	8.7	28.2	82.4	24.8	30	49	20.8	4.3	>60 mL/min/1.73㎡
M	75	5712	45620	53240	51881	78559	1976	486	5672	5118	1991	5789	1	1.6	17.9	2.26	7	17	3.4	124	4.5	1.03	2.35	4.1	7.1	21	89.4	30.2	33.8	9	21.6	31.2
M	67	5722	5715	7895	389	1179	42731	5724	2449	5640	6039	5715	1	2.8	29.4	2.53	10	42	12.1	142	3.9	2.02	2.65	13.3	9	26.2	98.9	34	34.4	40	23.6	79	33 mL/min/1.73㎡(stage3:30-59)
M	54	5715	45620	7051	4568	25000	6929	V1271				5789		1.2	13.2	3.47	30	57	0.8	138	2.8	0.64		3.6	10	29.4				77		21.2	>60 mL/min/1.73㎡
M	44	389	5849	5724	5712	45620	486	5722	30390	25000		5789		1.5	16.1	2.62	49	66	21.8	138	4.4	1.51	2.42	1.6	7.9	23.7	97.9	32.6	33.3	31	19.7	38.1	50 mL/min/1.73㎡(stage3:30-59)
M	69	90454	9588	92410	40391	5715	7098	42731	53081			92410		2.2	23.8	2.83	11	43	1.5	141	5.5	1.46	2.54	4.7	6.6	20.8	81.9	26	31.7	114	20.6	16	48
M	58	5715	45620									5789		1.3	13.4	3.15	23	29	1.3	135	3.6	0.53	3.6	2.6	10	30.2	83.9	27.8	33.1	23	17.5	15.2	>60 mL/min/1.73㎡
M	57	1401	1431	1700	V1002	5715						1450		1.2	13.1	4.41	20	21	0.5	141	4.1	0.82	4.79	4.5	14.4	41.7	87.1	30.1	34.5	105	12.9	14.6	>60 mL/min/1.73㎡
M	56	8064	7054	5715	2874	2767	7806					9539		1.4	15.2	2.61	20	55	2.4	138	4.2	0.53	2.91	8.4	11	32.2	110.7	37.8	34.2	98	14.4	25.6	>60 mL/min/1.73㎡	1
M	56	72889	8054	5715	7895	2867	2874	2738	7051			389		1.6	16.8	2.07	5	40	2.7	136	3.9	0.51	2.8	12	9.3	26.5	101.4	34.3	33.8	26	16.8	7.2	>60 mL/min/1.73㎡
F	59	1453	2848	5712	2761	2706	2880	1369	25000	5280	30390	1453		1.3	14.1	3.69	15	16	1.6	131	5	0.52	2.51	1.3	8.5	23.7	94.4	33.9	35.9	91	>14.5	22.5	>60 mL/min/1.73㎡
M	84	1533	5609	4289	4111	42731	5715	5829	7895	5718	57420	1539		1.1	11.7	3.96	9	21	1.2	140	4.5	1.78	3.92	7.8	12.4	38.5	98.2	31.6	32.2	115	13.7	35
M	84	4289	5715	42731	1533	5730	4168	7895	25000	78609	7823	4280		1.3	13.9	3.63	4	21	2.8	143	3.6	1.33	3.5	4	10.7	33.6	96	30.6	31.8	93	15.5	26.3		1
M	32	6826	5715	7051	2859	52469	9050					6829		1.3	13.4	2.46	19	34	0.6	140	3.5	0.5	3.43	2.7	9.1	29	84.5	26.5	31.4	133	20.5	5.5	>60 mL/min/1.73㎡
F	82	5750	389	78559	5712	5990	413	414	7051	2848	2869	5750		1.6	16.6	3.54	17	36	1.5	139	3.6	1.23	3.08	3.3	10	29.1	94.5	32.5	34.4	39	14.8	15.6		1
M	57	5789	5712	7054	419	30390	2948	73382	25000			5789		1.1	12.1	2.54	105	81	1.2	140	3.4	0.93	3.38	12.9	9.4	29.3	86.7	27.8	32.1	121	14.8	5.1	>60 mL/min/1.73㎡
M	43	55321	5712	2740	53081	53390	V4364					55321		1.3	14.7	3.36	17	33	1.3	141	4.2	1.06	3.45	3.9	10.8	32.6	94.5	31.3	33.1	48	17.5	14.3	>60 mL/min/1.73㎡
F	76	486	51881	20300	5180	78551	56881	5119	1206			4280	1	1.1	12	39.80 % 2.40	25	228	0.5	139	3.6	0.64	3.09	3	10	30.3	98.1	32.4	33	327	13.1	30.2
M	25	709	570	3239	5849	3453	2760	2763	2867	5722	579	34590	1	5.7	62.4	68.30 % 3.30	2539	614	11.3	143	3.8	2.58	4.31	16.3	13.5	39.9	86.3	29.2	33.9	233	13	5.6	30 mL/min/1.73㎡(stage3:30-59)
F	25	3842	59010	5921	591	5718	5738					59080		1	10.9	3.37	52	26	0.5	138	4	0.52	4.36	14.5	12.8	37.2	85.3	29.4	34.4	227	13.1	11.9	>60 mL/min/1.73㎡
F	69	99666	5715	7051	2874	2848	28951	4019	57420			99666		1.4	15	2.66	105	82	0.9	136	4.2	0.53	3.51	5.1	11.3	32.6	92.9	32.2	34.7	63	15.4	16.3	>60 mL/min/1.73㎡
M	50	5789	431	4329	486	5849	389	78559	7990	2765	5712	5789	1	1.1	12.4	2.8	28	22	0.3	145	2	2.01	3.81	13.7	9.7	28.1	73.8	25.5	34.5	190	16.6	25.4	35 mL/min/1.73㎡(stage3:30-59)
M	53	7907	5712	4568	28951	2867	11284	25000	4019	7823	30390	5715		2.4	25.7	2.06	24	32	20.7	140	3.5	0.84	3.05	14.2	9.7	29.3	96.1	31.8	33.1	148	13.9	9.9	>60 mL/min/1.73㎡
F	77	383	25020	25040	58381	5715	2768	78791	4019	2874	2550	25010		1.1	11.8	2.85	55	86	1.6	137	4	1.43	3.24	10.4	10.3	30.1	99.7	32.7	32.8	81	13.9	36.6		1
M	41	5771	5762	5715	25000							5771		1.8	19.4	2.71	50	106	2.1	136	3.7	1.03	4.01	4.5	13.6	39.6	98.8	33.9	34.3	101	13.6	7.4	>60 mL/min/1.73㎡
M	57	56983	5672	V1051	4532	6961						5990		1.4	15.2	55.30 % 2.90	10	27	2.5	141	3.4	0.87	3.54	8	10.7	33	93.2	30.2	32.4	188	15.5	3.7	>60 mL/min/1.73㎡
M	77	5715	45620	7895	5849	5724	709	5722	4280	4149	25000	45620		1.6	17.5	2.95	21	41	3.5	137	3.3	0.95	3.15	4.1	9.7	28.5	94.9	32.4	34.1	42	16.6	18.4
M	41	5712	30390	5728	4568	45621	7895	7824	7907	5679	414	782		1.6	17.2	2.55	23	55	18.8	132	4.5	0.79	2.78	14.7	8.8	24	86.3	31.7	36.7	144	20.4	51.9	>60 mL/min/1.73㎡
F	75	5715	45621	7895	5118	25000	53190	1105				5715		1	11	2.54	38	55	0.5	133	3.7	1.08	4.28	11.1	11.3	35.3	82.5	26.4	32	108	15.3	34.2
F	76	486	4260	51881	49392	5715	5119	5849	7895	4578	45621	4260	1	1.2	12.6	2.8	55	51	0.3	139	4	1.05	3.69	22.8	9.3	29.1	77.8	24.4	31.4	198	16.2	40.9
F	55	5715	2738	72886	7070	5119	7895	2768	539	7051	33390	7823		1.2	13.2	1.92	9	39	1.4	142	3	0.18	3.62	4.5	10.3	32.4	89.5	28.5	31.8	122	25.8	2.3	>60 mL/min/1.73㎡	1
M	80	5715	5716	7895	486	383	5990	78039	25000	4019	4389	5601		1.1	12.1	2.35	23	57	2.3	135	2.8	0.23	3.18	9.4	10	29.7	93.4	31.4	33.7	222	15.1	3.7		1
M	41	5712	7895	389	5849	7824	78559	2867	5768	2859	30390	5715		2.5	27.3	2.69	30	51	24.1	128	3.2	0.94	2.94	11.9	11	32.4	110.2	37.4	34	131	19.8	18.2	>60 mL/min/1.73㎡	1
F	54	99681	51881	389	486	5728	514	7054	5722	2867	78559	5849	1	1.9	22.6	56.30 % 3.10	106	177	9	143	5.2	1.95	2.75	7.3	8.6	25.4	92.4	31.3	33.9	56	18.6	44.3	27 mL/min/1.73㎡(stage4:15-29)	1
F	62	5589	2765	5715	7895	7906						5589		1.4	15.6	3.34	122	134	1.7	134	3.8	1.23	4.11	10	11.2	32.4	78.8	27.3	34.6	47	14.5	20.3	44 mL/min/1.73㎡(stage3:30-59)
M	74	1892	1891	591	486	5939	5715	28951	5997	53550	53560	586		1.3	13.4	3.91	11	25	1.1	139	4.3	3.68	3.32	4.5	9.5	29.3	88.3	28.6	32.4	143	16.5	50.4
F	76	389	51881	2762	5849	5715	5672	78559	2767	7032	7895	389	1	2.6	29	2.13	100	1673	2.5	135	6	2.94	2.88	35.4	9.5	29.4	102.1	33	32.3	203	16	26.1
F	76	7919	78820	389	5715	7032	5722	72889	5724	25000	4019	5715	1	1.3	14.6	1.99	13	39	0.9	139	4.8	0.7	2.79	16.3	9.3	29.6	106.1	33.3	31.4	224	17.8	43.2		1
M	70	2352	25040	40391	5738	5715	7030	7895	25000	2859		2111		1.2	12.6	3.08	30	23	0.2	139	3.6	4.68	2.67	4.1	8.2	22.9	85.8	30.7	35.8	98	13.3	47		1
F	35	5711	5710	53190	53081	V0261						5714		1.2	13.1	2.93	621	217	8.9	138	3.9	0.59	3.75	8.5	11.6	32.4	86.4	30.9	35.8	249	14.3	8.6	>60 mL/min/1.73㎡
F	73	1534	51881	51882	4270	42731	5715	7054	45621	57420	V1271	5781	1	2.7	28.9	2.07	14	30	3	141	3.4	0.51	4.82	3.9	14.3	45.5	94.4	29.7	31.4	75	18	9.3
F	63	7030	5715	5118	2880	7892	53290	25000	4019			5715	1	1.6	16.9	2.78	267	524	5	123	4.4	0.52	2.89	1.6	9.6	26.9	93.1	33.2	35.7	57	16	13.2	>60 mL/min/1.73㎡	1
M	56	51881	5168	51882	3849	486	9999	5712	30390	5128	25000	51881	1	1.4	15.7	2.38	40	39	1.5	150	4.4	0.41	4.43	20.9	13.2	41.9	94.6	29.8	31.5	107	16	21	>60 mL/min/1.73㎡	1
F	61	5761	5715	5768	5762	V0261						5761	1	1.6	16.7	3.1	31	105	26.9	137	3.1	1.3	2.68	7.6	8.2	23.9	89.2	30.6	34.3	218	17.5	16.9	42 mL/min/1.73㎡(stage3:30-59)
M	62	43491	486	5715	2874	28951	4280	25000				431		1.2	12.6	3.38	38	54	2.6	139	3.7	0.44	3.91	4.8	11.5	33	84.4	29.4	34.8	141	14.4	10.2	>60 mL/min/1.73㎡
F	51	5712	45620	4568	5789	78559	30390	2866				5789	1	2.1	23.9	1.41	14	29	0.7	159	4.6	0.86	1.07	1.1	3.1	9.8	91.6	29	31.6	114	14.7	6.6	>60( 70 僅供參考) mL/min/1.73㎡
M	78	389	78559	25080	6869	5715	7032	53190	53081	2768	6827	389		1.3	14.2	2.25	167	182	13.6	145	3.6	1.08	3.71	17.1	11.6	36.3	97.8	31.3	32	92	20.3	51.1		1
M	65	3849	5990	5672	5715	45621	5722	2848	7895	2749	2768	5761		1.6	17.2	2.1	16	60	5	135	2.2	1.1	2.78	3.9	9.3	27.5	98.9	33.5	33.8	57	21.4	12	>60 mL/min/1.73㎡
F	42	5711	5712	25000	6208	30390						5715		1.6	17.2	3.33	93	232	9.9	136	3.5	0.35	4.02	3.9	13	38.1	94.8	32.3	34.1	47	15.9	3.5	>60 mL/min/1.73㎡
M	53	7895	5712	2874	60886	7032	36960	30390				5715		1.4	14.7	1.98	54	106	0.8	130	3.8	0.51	3.09	3.5	10.1	29.1	94.2	32.7	34.7	74	15.4	16.4	>60 mL/min/1.73㎡	1
M	57	4568	5789	5712	45621	7051	2867	2874	2800	75315	5920	5789		1.2	13.5	3.15	31	38	1	136	3.2	0.75	3.32	5.4	9	26.7	90.7	30.4	33.6	66	16	9.2	>60
F	55	56201	53250	3811	51881	514	1125	570	5733	709	5672	5679		1.1	12.6	2.12	56	174	2.2	137	4.8	0.84	3.78	6.9	9.8	29.2	77.2	25.9	33.6	56	15.3	24.6	>60 mL/min/1.73㎡
F	57	V581	1840	785	5731	389	V641	5722	53340	7032	1985	1729	1	1.7	18.5	54.10 % 2.60	1481	1639	1.1	136	4.1	0.58	3.68	4.3	11.6	35.4	96.2	31.5	32.8	201	18.7	13.2	>60 mL/min/1.73㎡
M	46	5712	45621	2706	1622	V1007	4568	7030	2738	7051	2768	5715		1.4	15.5	1.91	31	155	13.7	134	2.5	0.63	3.41	5.2	12	35.3	103.5	35.2	34	40	19.4	5.1	>60 mL/min/1.73㎡	1
M	28	42291	790	514	4289	2888	709	1009	5849	6930	5672	42290		1.4	15	2.56	1019	2052	4.3	141	3.2	1.98	4.97	32.7	13.1	39.8	80.1	26.4	32.9	312	13.1	33	40 mL/min/1.73㎡(stage3:30-59)
F	56	5722	5715	45621	7030	2738	2874	7824	2867	5738		5722		1.8	18.8	2.24	48	88	3.5	131	4.2	0.49	2.8	3.2	10.4	30.1	103.2	35.4	34.3	69	15.4	13.3	>60 mL/min/1.73㎡	1
F	43	5672	57149	5715	7895	45621	28951	53081				5678		2.4	26.3	2.04	24	51	2.2	134	3.6	0.61	2.56	2	8	24.3	94.9	31.3	32.9	34	17.2	10.3	>60 mL/min/1.73㎡
M	52	5712	570	78559	389	5109	486	5119	6822	72889	5990	389	1	1.9	21.6	3.02	39	167	6.4	133	3.5	3.56	2.75	25.4	8	23	83.6	29.1	34.8	101	15.9	47.9	18 mL/min/1.73㎡(stage4:15-29)	1
F	61	3842	78559	4160	5715	7895	5990	5722	2867	25002	V0262	7802		1.8	19.2	3.25	38	40	3.2	137	5.1	2.16	3.34	16.7	11.3	32.9	98.5	33.8	34.3	18	14.8	87.7	23 mL/min/1.73㎡(stage4:15-29)
F	57	5715	45620	28951	7895	7140	71106	2554	5990	7209	25000	5789		1.3	14.2	2.82	14	21	0.8	137	2.3	0.41	3.17	8.7	8.3	24.3	76.7	26.2	34.2	54	18.4	19	>60 mL/min/1.73㎡	1
M	40	389	5738	5761	5712	75312	7140	5839	5939	2740	4019	75313		1.4	14.5	3.63	15	20	0.2	138	4.9	3.1	4.07	7.9	11.5	35	86	28.3	32.9	177	13	34	22 mL/min/1.73㎡(stage4:15-29)
M	36	5712	45620	5723	53789	1369	2768	4271	79431	78039	6961	5789		1.8	18.7	2.73	34	149	9.9	140	3.1	0.61	3.16	7	10	30.3	90.8	29.4	32.4	82	18.6	7.1	>60 mL/min/1.73㎡
M	42	1504	5715	45620								5789		1.1	11.6	3.75	51	119	0.8	135	3.7	1.43	3.37	6.7	10	29.3	92.9	30.3	32.6	241	16.9	35.9	54 mL/min/1.73㎡(stage3:30-59)	1
F	68	85224	85304	43310	2252	5716	5990	2536	2761	53540	53290	430		1.1	11.6	3.42	226	67	0.2	149	3.9	0.54	3.52	9.3	10.6	31.2	88.6	30.1	34	76	14.1	14.5	>60 mL/min/1.73㎡
M	46	5712	45620	53081	5739	7030	7895	4568	28951	30390		5789		1.4	15.3	2.93	33	42	0.9	133	3.7	0.57	3.55	3.2	7.5	24.9	70.1	21.1	30.1	87	25.9	7.6	>60( 154 僅供參考) mL/min/1.73㎡
M	40	7291	4590	25002	5712	7895	2874	30390				6829		1.4	14.7	3.35	32	86	1.2	136	3.4	0.48	3.75	6.1	13.8	38.9	103.7	36.8	35.5	71	14.5	8.7	>60 mL/min/1.73㎡	1
F	62	5715	45621	7030	99682	51881	4289	5728	586	389	25000	5715	1	1.3	13.4	3.07	21	24	1.4	135	3.7	0.85	3.45	6.5	10	30.4	88.1	29	32.9	61	16.8	18.2	>60 mL/min/1.73㎡
M	51	20280	5715	7030	7051							2106		1.3	13.8	3.57	30	57	0.9	140	3.9	0.7	3.33	3.8	11.9	34	102.1	35.7	35	107	13.8	7.9	>60 mL/min/1.73㎡
M	38	5712	45620	7895	53290	57420	2761	30390				5715		2.2	24	3.19	75	100	39.4	126	3.5	0.49	3.68	4.8	10.5	29.9	81.3	28.5	35.1	111	25.1	15	>60 mL/min/1.73㎡	1
M	42	3843	5711	5712	7895	5119	1196	79092	45621	2874	28951	5715		1.5	16.8	2.49	21	95	15.1	132	3.5	0.39	4	15.2	10.8	34.7	86.8	27	31.1	198	22	5.6	>60 mL/min/1.73㎡
M	75	56983	5672	78559	5715	7051	5728	486	7854	60889	42731	5679	1	3.2	33.7	1.52	9	15	1.7	147	2.4	1.88	2.99	32.1	8.6	25.6	85.6	28.8	33.6	57	21.6	59.3
F	78	4260	5715	5849	7824	2869	2738	28951	709	25000		4260		1.9	20.8	2.13	34	45	1.9	138	4.3	0.98	4.4	10.1	14.1	40.7	92.5	32	34.6	86	15.3	17.5
F	54	5715	28951	2874	7054	4019						7892		1.2	13.2	3.74	118	116	0.7	138	3.6	0.61	4.38	3.3	13.8	41.4	94.5	31.5	33.3	86	12.9	12.8	>60 mL/min/1.73㎡
M	53	5712	7895	2874	2819	30390	V1271					5715		1.5	15.5	2.35	18	47	4.2	132	3.9	0.54	2.46	5.3	9.1	26.5	107.7	37	34.3	104	19.7	10.2	>60 mL/min/1.73㎡
M	77	1531	1976	5679	7994	389	7991	2866	53390	78009	V433	1976	1	2.2	23.8	3.11	143	208	1.9	134	3.8	0.97	3.76	12.9	11.9	36.9	98.1	31.6	32.2	124	14.2	33.2
M	30	51881	4280	4255	5712	5849	30390	5723	5738	2749	514	51881		1.3	13.9	2.14	20	53	0.2	147	4	3.16	3.37	10.4	9.6	29.2	86.6	28.5	32.9	378	15	67	23 mL/min/1.73㎡(stage4:15-29)	1
F	48	7032	5715	45621	570	7895	28951					5715		1.9	20.9	2.74	223	383	10.2	134	3.6	0.52	3.64	7	10.6	30.9	84.9	29.1	34.3	44	28.2	9.9	>60 mL/min/1.73㎡
M	33	5712	45620	5718	2869	25000	30390					5789		2	21.5	3.52	196	414	3.4	143	3.7	1.26	2.88	8.8	8.7	25.8	89.6	30.2	33.7	42	15.3	41.8	>60 mL/min/1.73㎡
M	40	431	3849	32082	78039	5770	2930	V1001	5713	539	2819	5715		1.2	14	2.64	80	57	4.6	141	4.1	0.54	2.52	7.7	8.9	27.1	107.5	35.3	32.8	73	14.9	6.9	>60 mL/min/1.73㎡
M	38	5712	45621	7030	7895	5722	5789	2869	7824	389	2767	7824	1	3.4	37.3	2.99	49	93	22.3	136	3.1	0.33	1.78	3.3	7.5	21.6	121.3	42.1	34.7	56	25.4	9.2	>60 mL/min/1.73㎡	1
M	78	57400	53340	5768	5715	7030	42731	4019				5750		1.1	12.1	3.56	46	33	1.1	139	4.1	0.61	3.66	8.5	8.4	25.4	94	31.1	33.1	190	14.8	10.7
F	67	5715	45620	2800	7030	25000	V1271					5715		1.6	17	2.39	20	38	1.9	140	3.6	0.85	3.56	3.2	8.1	26.1	73.3	22.8	31	43	22.6	15.1	>60 mL/min/1.73㎡
M	55	53140	5756	5758	5715	7030	4389					5789		1.4	15.1	2.89	23	46	1.3	140	3.8	0.79	3.84	5.5	9.6	29.4	76.6	25	32.7	216	25	11.5	>60 mL/min/1.73㎡
M	51	53140	53240	78559	2866	56981	5679	486	5990	5119	5761	5789	1	1.5	15.6	2.89	50	72	4.9	138	4.5	0.83	3.65	12.7	10.7	33.1	90.7	29.3	32.3	436	16.7	39.5	>60 mL/min/1.73㎡
M	71	5538	5579	5712	7030	30390						5609		1.3	13.5	2.93	14	23	2.2	150	3.4	0.79	3.53	20.2	11.2	33.4	94.6	31.7	33.5	119	13.8	17.3
M	37	2910	9070	30390	9211	5712	2875	2867	2812			34590		1.4	15	3.93	34	115	5.2	135	3.4	0.55	4.29	6.2	14.6	41.5	96.7	34	35.2	49	12.3	10.2	>60( 167 僅供參考) mL/min/1.73㎡	1
F	46	1809	5712	5733	2859	30390						1809		1.1	11.9	4.11	55	46	0.2	138	5.4	1.46	3.12	5.3	9.7	29.2	93.6	31.1	33.2	173	15	34.8	39 mL/min/1.73㎡(stage3:30-59)
M	53	1531	5715	99811	99859	9974	28959	5570				1531		1.4	15.7	3.38	23	34	2.3	143	3.8	0.56	4.58	4.5	11.8	37.1	81	25.8	31.8	59	17.5	9.6	>60 mL/min/1.73㎡
M	75	2113	5939	4919	5715	4019	49390					2113		1	11.1	4.46	14	19	0.3	145	4.5	2.27	4.32	7.5	12.6	38.3	88.7	29.2	32.9	176	13.9	29.4
F	62	4280	42731	5715	V1369	8208	28951	5723	V433	V5861	V5883	4280		5.5	59.2	2.45	20	29	2.5	140	3.5	1.46	4.25	4.5	12.5	42.2	99.3	29.4	29.6	131	17.2	39.4	36 mL/min/1.73㎡(stage3:30-59)
M	75	53140	51881	4280	585	5119	5070	5715	5730	4241	3970	5789		1.4	15.1	3.26	5	17	0.7	134	3.4	5	2.94	5.9	8.8	27.8	94.6	29.9	31.7	212	21.3	34
M	31	5712	7051	7895	1419	5672	5722	45621	53140	5290	78052	5715		1.4	15.9	2.85	64	117	1.7	139	4.1	0.45	3.27	4	10.8	31.5	96.3	33	34.3	84	16.7	12.1	>60
M	50	7032	5715	51881	586	99859	5728	2767	28951	5723		7020	1	1.4	15.9	2.92	88	112	51.7	137	3.2	3.72	3.21	0.9	9.1	25.6	79.8	28.3	35.5	12	18.3	79.6	17 mL/min/1.73㎡(stage4:15-29)	1
M	79	53240	5715	709	7895	V1005	45621	1977	5723			5789		1.7	17.9	2.56	59	69	3	139	4.5	1.4	3.63	5.6	8.9	25	92.3	32	34.6	119	20.5	69.8		1
M	74	53250	585	2740	42731	5715	2930	V0261	V451			5679		1.3	13.9	2.78	9	19	1.1	139	4.5	8.75	3.69	18.6	11.9	35	94.9	32.2	34	104	15.5	58.8
F	55	57149	7100	5716	7102	4019	V1271					7100		0.9	9.6	56.40 % 3.90	86	35	0.6	144	3.5	0.55	4.45	8	13.7	41.3	92.8	30.8	33.2	198	13.1	12.5	>60 mL/min/1.73㎡
F	70	2874	5759	5715	7051	70219	28951	25000	4019			28950		1.1	12.1	4.25	128	118	0.9	135	3.9	0.73	4.36	5.1	14.1	39.8	91.3	32.3	35.4	62	13.5	10.2
F	54	5768	7100	5716	V1271							57450		1	11	4.46	109	81	0.6	141	4.1	0.57	4.3	6.2	12.5	37.9	88.1	29.1	33	235	13.9	10.2	>60 mL/min/1.73㎡
M	49	570	5715	51881	5849	48241	1179	4847	5789	5990	4019	5715	1	2.2	24.6	2.84	291	159	22.8	127	4.8	1.45	4.94	8.5	15.5	42.6	86.2	31.4	36.4	154	14.1	41.8	52 mL/min/1.73㎡(stage3:30-59)
M	53	72886	5715	25000	V1002							6829		1.5	16.8	2.41	134	258	2.4	140	3.6	0.46	2.63	3.2	9.2	25.4	96.6	35	36.2	75	13.9	14.1	>60( 191 僅供參考) mL/min/1.73㎡
M	57	5768	40391	5722	5715	5761	7099	5789	5738	78791	5798	7824	1	1.4	15.3	2.48	50	80	17.2	132	2.8	9.39	4.82	12.1	14.9	41.4	85.9	30.9	36	189	21.1	48.4	6 mL/min/1.73㎡(stage5:<15)	1
M	63	5119	5715	1625	7907	2875	5761	413	7032	45621	V1271	1625		1.7	18.4	2.35	77	97	3.3	136	4.3	0.68	4.77	5.9	11.7	35.1	73.6	24.5	33.3	48	19.5	22	>60 mL/min/1.73㎡	1
M	84	1541	1890	1962	5990	5715	7051	2874	28951	6000	78820	1541		1.2	12.4	3.6	18	32	1.3	142	3	1.24	4.12	5.1	12.3	35.9	87.1	29.9	34.3	95	13.1	13.2
F	87	73313	1623	1985	5715	4019	1970					73313		1.3	14.1	3.15	17	75	2.6	131	5.4	0.8	3.11	6.7	10.9	31.1	100	35	35	63	14.8	26.6
F	66	5672	5712	45621	5119	2800	7895	4568	30390	2738	5738	486		1.7	19	2.35	29	54	10.1	133	3.8	0.63	3.19	8.5	9.5	28.4	89	29.8	33.5	154	16	12.2	>60( 94 僅供參考) mL/min/1.73㎡	1
M	56	57149	7010	4476	7100	462	25000	4019	71690			389		1.1	11.6	2.55	113	32	0.8	137	3.4	0.57	2.15	11.1	8.1	23.3	108.4	37.7	34.8	33	14.7	21.2	>60 mL/min/1.73㎡
F	37	7103	7919	7100	57149	7051	2738					7806		1	10.9	44.10 % 2.70	173	516	0.3	129	4.4	0.33	4.48	2.4	13.4	40.2	89.7	29.9	33.3	217	13	7.4	>60 mL/min/1.73㎡
F	85	5715	4280	7051	4019	1370						56211	1	2.3	25.3	3.21	46	85	0.7	144	4.2	2.36	3.15	11.9	7.2	24.7	78.4	22.9	29.1	199	15.9	25.6
M	60	7596	5715									2399		1.1	11.5	4.49	110	75	0.9	136	4.4	0.76	5.08	9.3	16.1	45.6	89.8	31.7	35.3	179	12.9	13.8	>60 mL/min/1.73㎡
F	74	4821	389	40391	4582	5715	28951	2874	7030	78559	2449	486		1.1	12.1	3.51	25	27	0.3	137	5.8	4	2.19	7	6.5	19.5	89	29.7	33.3	48	19.7	43.2
M	39	9808	5715	V427								155		1.4	15.9	3.74	66	134	2.3	141	3.6	0.74	4.49	2.4	14.2	40	89.1	31.6	35.5	39	13.7	12.8	>60 mL/min/1.73㎡
M	57	5715	7030	28951								5715		1.2	12.9	4.37	23	26	0.8	140	3.7	0.56	4.75	2.2	9.4	31.5	66.3	19.8	29.8	30	17.8	11.1	>60 mL/min/1.73㎡
F	90	51881	389	5761	4280	5715	5722	42731	5939			51881	1	2	21.9	2.58	487	1897	2.4	142	3	1.21	3.82	16.5	11.7	34.9	91.4	30.6	33.5	21	17.9	50.7
M	42	55090	5715									55090		1.2	12.3	4.35	99	82	1.5	139	4.1	0.84	4.76	7.6	15.9	46.2	97.1	33.4	34.4	170	12.8	15.2	>60 mL/min/1.73㎡
M	53	6826	389	78559	2880	40391	5715	5722	5789	4280	5756	38		1.3	15.7	27.80 % 2.20	52	96	11	133	5.2	10.45	4.31	33.7	13	35.7	82.8	30.2	36.4	159	14.9	81.4	5 mL/min/1.73㎡(stage5:<15)
M	54	6823	6824	2740	5715	V0261						6829		1.3	14.6	2.31	39	86	0.9	141	3.7	0.73	2.57	9.4	9.7	28.5	110.9	37.7	34	105	14.3	13.6	>60( 112 僅供參考) mL/min/1.73㎡
M	38	5712	45620	29181	4568	2113	5723	53789	53190	5373	53290	5715		1.4	15.1	3.39	16	76	3.8	135	3	0.63	4.41	3.6	10.2	32.9	76.6	22.7	29.6	88	23.4	8.3	>60 mL/min/1.73㎡	1
F	48	2390	5761	5762	5715	7824	2867	25000	53190	53290	53081	2390		1.7	18.6	2.23	20	73	14.3	138	2.9	0.75	3.01	6.7	9.4	27.7	92	31.2	33.9	173	18.4	5.7	>60 mL/min/1.73㎡	1
M	35	5712	30390	45620	7030	3481	4271	42741	486	78039	29181	5780	1	1.6	16.9	2.19	55	387	16.7	138	2.9	0.69	3.52	4.6	12.7	37.5	106.5	36.1	33.9	52	22.5	3.9	>60 mL/min/1.73㎡
F	75	59010	5715	7051	53190	2809	4019	V1271				59010		1.1	12.6	3.08	27	19	1.1	138	4.4	0.73	3.79	9.6	8.7	27.8	73.4	23	31.3	138	17.3	13.2
M	77	486	51881	389	585	496	7070	5715	5789	V451		585	1	1.2	12.7	2.19	259	332	0.3	137	6.2	3.09	3.17	9.9	8.9	28	88.3	28.1	31.8	354	16.3	43.4
M	61	5128	5118	25000	5715	7030	7051					5715		1.2	13.7	2.07	70	72	2.1	133	5.1	1.3	3.45	8.3	11.3	31.4	91	32.8	36	84	13.4	25.9	56 mL/min/1.73㎡(stage3:30-59)
M	43	7895	5715	7032	28951	2848	25000					5712		1.4	15.4	2.6	15	28	1.3	134	4.4	0.92	3.77	3.3	8.5	28.1	74.5	22.5	30.2	82	19.5	24.4	>60 mL/min/1.73㎡	1
M	67	5672	389	78559	5715	7051	5722	45620	99883	99859	4185	90	1	1.7	18.6	3	53	59	2.8	135	4.5	1.07	3.53	8.7	11.9	34	96.3	33.7	35	39	14.3	29	>60 mL/min/1.73㎡	1
F	60	3842	5990	5715	7051	45621	4568	5939	4019			91		1.8	19.8	1.93	20	30	2.1	138	3.1	0.88	2.91	7.3	9.1	25.7	88.3	31.3	35.4	23	14.8	21.5	>60 mL/min/1.73㎡
M	52	570	7032	5722	5724	7895	25000					5715		2.2	23.7	2.66	46	82	13.2	133	2.8	1.54	3.2	13.3	10.4	29.5	92.2	32.5	35.3	110	19.1	28.3	48 mL/min/1.73㎡(stage3:30-59)
M	52	5715	7032	1122	25000							5715		2	21.5	4.16	34	24	1.5	132	4.8	1.26	3.09	8.5	10.3	30	97.1	33.3	34.3	150	16.6	17.4	60 mL/min/1.73㎡
F	89	40391	2766	485	99662	5715	4538	28521	42731	2390	V1271	585		1.1	11.6	52.30 % 2.60	12	21	0.3	153	4.3	3.41	3.38	3.2	10.2	31.3	92.6	30.2	32.6	63	18.4	54.4		1
F	49	1820	5715	7051	2867	7895	2875	28529	42789	42769	4019	1809		1.7	18.1	1.44	32	136	2.1	134	4.1	0.59	3.05	7.6	10.2	28.7	94.1	33.4	35.5	76	16.4	12.8	>60 mL/min/1.73㎡	1
M	42	5712	45620	7895	2768	9998	7806	30390				5789		1.7	18	1.98	89	665	5.4	138	3.6	0.68	2.5	10.8	7.3	21.5	86	29.2	34	131	14.9	10.8	>60 mL/min/1.73㎡	1
M	59	5712	99662	3811	5849	5722	2867	5724	7895	7824	4019	5715		1.7	18.2	3.25	12	21	3.4	141	5	1.31	3.93	29	13	37.5	95.4	33.1	34.7	90	19.7	62	56 mL/min/1.73㎡(stage3:30-59)
M	49	5712	5711	5738	2761	57420	5759	78052	30390			5711		1	11	2.52	221	369	7.6	137	3.6	0.54	3.68	7.3	13.8	39.6	107.6	37.5	34.8	148	14.2	2.2	>60 mL/min/1.73㎡
M	45	42731	24200	4299	78551	5849	5728	5715	30390	3899		4280		3.5	40.2	2.97	180	739	6.3	124	7.5	4.38	4.82	10.2	12.3	35.3	73.2	25.5	34.8	169	18.4	97.2	15 mL/min/1.73㎡(stage4:15-29)
M	74	20288	389	78559	5789	7895	5715	7030	7051	25000	7889	2930	1	1.1	11.9	3.42	418	206	1	138	4.6	1.21	4.16	8	13.1	38	91.3	31.5	34.5	62	15.2	41		1
M	63	380	5789	5722	1570	1977	25080	1976	5939	4019	6000	1562	1	1.1	11.8	3.1	112	165	2.9	120	3.5	1.34	3.78	12.3	12.2	36.2	84.9	29.4	34.6	326	14.2	23.3	54 mL/min/1.73㎡(stage3:30-59)
M	78	48282	4821	51881	1536	5715	5724	5849	5722	5789	2760	1530	1	1.5	15.5	1.78	12	37	1.8	145	3.4	1.29	2.06	13.2	6.5	20.6	100	31.6	31.6	102	18.1	15.8		1
M	32	40391	58389	4571	5715	7032	7906					585		1.2	13.2	2.61	119	122	0.3	132	5.4	9.55	2.14	4.2	6.3	19.2	89.7	29.4	32.8	117	14.3	83.9	6 mL/min/1.73㎡(stage5:<15)
M	75	57490	5715	7051	28951	2874	V4582					57450		1.1	12.2	4.1	18	20	0.7	141	4.1	1.27	3.57	4.5	11.4	35.1	98.3	31.9	32.5	80	13.3	26.5
M	71	6822	7048	5715	53270	53560	53550	38600	6000			6822		1.6	17.9	2.12	35	62	1.7	138	3.9	0.71	3.26	8.1	11.9	34.3	105.2	36.5	34.7	155	16.5	20.8
M	38	5715	7895	28951	5990	5722	5819					5715		1.6	18.9	1.67	11	29	1	140	3.8	0.64	3.05	1.8	9.7	28	91.8	31.8	34.6	43	15.2	24.8	>60 mL/min/1.73㎡	1
F	63	4552	5715	7051	5990	28951						5715		1.6	18	2.58	25	42	3.3	139	3.5	0.6	2.77	3.8	9.4	28.6	103.2	33.9	32.9	48	19.3	7.4	>60 mL/min/1.73㎡
M	49	486	51881	389	78559	1623	20018	5672	845	5849	1175	1629	1	1.1	11.6	3.21	35	20	0.3	132	3.4	0.57	4.23	10.9	12.7	38.8	91.7	30	32.7	202	16.2	8.8	>60 mL/min/1.73㎡	1
M	52	5770	5712	30390	5939	V1002						5770		0.9	10.1	4.26	61	150	0.8	132	3.9	1.15	2.74	3.5	9.3	26.6	97.1	33.9	35	190	14.7	3.9	>60( 67 僅供參考) mL/min/1.73㎡
M	56	5715	7030	570	5722	9996	2874	2867	7824	V1271		5711		3.2	35.3	4.46	331	158	1	143	3.1	0.48	4.25	6.2	13.9	38.7	91.1	32.7	35.9	76	18.1	18.6	>60 mL/min/1.73㎡
F	85	389	78559	5990	51881	5715	2866	5849	7051	7895	5722	51881	1	1.8	19.3	2.55	108	95	1	155	2.3	1.27	2.52	7.9	9.2	26.8	106.3	36.5	34.3	35	17.8	51.1
F	56	5715	2894	25000	4019							5715		1.4	15.5	3.09	39	40	0.8	141	4	0.33	3.92	2.7	12.3	34.8	88.8	31.4	35.3	40	13.9	9.8	>60 mL/min/1.73㎡
M	47	90	5939	2765	5715	7051	2738	7895	45621	4568	V1271	5679		1.3	14.2	1.62	53	115	1	140	3.8	0.78	3.3	7.7	11.8	34.2	103.6	35.8	34.5	125	16.6	21.5	>60 mL/min/1.73㎡
M	53	6826	4111	V090	4168	5715	7030	28951	2875	25000	4019	6819		1.3	14.2	3.46	33	59	3.6	138	3.9	0.58	5.15	13.8	15.9	45.5	88.3	30.9	34.9	88	15.7	12.1	>60 mL/min/1.73㎡
F	71	5672	5715	389	7895	5849	585	4568	45621	7051	5724	389		1.3	14.7	3.87	26	21	0.4	128	4.2	2.32	3.22	5.5	9.4	27.2	84.5	29.2	34.6	79	13.8	65.6
F	73	4280	40391	V451	5715	45621	7051	5722	7895	7823	25000	4280		1.3	13.8	3.32	34	65	1.7	136	3.7	2.13	2.8	5.2	9.1	25.5	91.1	32.5	35.7	45	16.4	83		1
M	54	5712	30390	45620	389	78559	51882	5849				5789	1	1.7	18	2.61	487	3445	9.3	152	4.2	1.99	3	9.6	10.6	32.9	87	30	34.5	101	16.3	18	35 mL/min/1.73㎡(stage3:30-59)
M	42	1410	1509	53019	69282	2848	5712	30390	5280	V0261		5789		1.2	13.4	2.71	223	189	0.8	135	4.3	0.77	3.06	1	8.1	23.4	85.9	29.4	34.2	60	15.8	16	>60( 110 僅供參考) mL/min/1.73㎡
M	60	5715	51881	586	4589	5723	2762	4279	4470	7030		5715	1	1.6	17.1	2.1	17	41	1.1	139	4.2	0.86	2.39	2.5	7.8	23.6	98.7	32.6	33.1	63	15.3	15.8	>60
M	54	1450	389	2880	78559	319	5679	1970	1977	5715	5728	389		1.4	16	2.47	18	20	1	129	4.4	0.43	2.68	5.8	8.8	26.3	98.1	32.8	33.5	155	20	11.8	>60	1
F	48	9964	71888	9051	5716	7140	2859	4019				8058		2.1	22.7	2.4	39	88	10.5	138	4.2	0.85	3.26	7	8.7	27.1	83.1	26.7	32.1	235	19.4	16.2	>60 mL/min/1.73㎡
M	71	3842	51881	5722	585	78559	5672	5715	5728	7895	2738	585	1	2.2	23	38.90 % 1.80	134	126	2.4	136	3.4	10.84	2.47	7.2	9.4	27.4	96	33.2	34.6	33	17.2	134.4		1
F	76	5722	5715	51881	5849	5184	486	5990	414	389	5724	5722	1	2.2	24.3	49.40 % 2.20	53	54	8.5	137	3.2	1.87	2.73	9.6	9.9	28.6	104.8	36.3	34.6	142	17.9	34.2		1
M	58	5712	45620	53240	1410	2554	2761	2768	42789	30390	28951	5789		1.5	16.1	2.9	24	30	4	128	3.1	0.77	3.59	4.8	11.6	32.9	91.6	32.3	35.3	54	15.7	19.2	>60 mL/min/1.73㎡
M	41	99666	5715	7030								9966		1.4	15.4	3.33	39	66	1.5	130	3.9	0.9	3.76	5.7	11.3	34.9	92.8	30.1	32.4	92	16	17.2	>60 mL/min/1.73㎡
F	57	5715	45620	7054	4019							5789		1.3	14.1	2.91	91	132	1.5	139	3.3	0.4	2.81	5.7	9.1	26.5	94.3	31.7	33.6	53	14.2	14.1	>60 mL/min/1.73㎡
F	61	56985	5715	2113	28951	2874	7051	4019	2740	5829		5715		1.1	12.3	3.03	31	34	0.3	137	4.7	2.9	2.24	3.5	5.6	17.7	79	25	31.6	73	16.6	68.3	16
F	66	389	5722	5672	585	5715	7895	78559	V1059	V4573	2449	1519	1	1.9	20.9	3.07	36	138	13.9	141	3.1	2.35	3.51	7.1	9.3	29	82.6	26.5	32.1	53	20.5	14.2	21 mL/min/1.73㎡(stage4:15-29)	1
M	70	20288	389	5770	5762	486	78559	2880	5712	5723	1120	5770	1	1.3	14.1	2.48	10	19	0.8	132	5.3	0.86	4.45	10.8	12.9	40.1	90.1	29	32.2	276	14.1	17		1
M	38	3811	5712	7030	5722	2848	7895	28951	25020	5920	5997	25002		2	21.6	2.42	20	39	10.5	133	4.2	0.5	2.88	3.2	10	29	100.7	34.7	34.5	48	14.7	7.7	>60 mL/min/1.73㎡	1
M	57	6820	5289	5713								6829		1.1	11.8	2.18	67	134	2.8	146	3.6	0.38	2.79	6	9.5	28	100.4	34.1	33.9	206	20.9	5.2	>60 mL/min/1.73㎡
F	58	5720	40391	486	5119	5715	2809	53390	2690	452	7892	5720		1.6	17.8	2.58	82	58	0.4	139	3.6	6.7	4.02	15.8	8.9	27.6	68.7	22.1	32.2	196	16.1	46.9	6 mL/min/1.73㎡(stage5:<15)
M	46	5789	5712	30390	28951	56210						5789		1.5	17	2.92	14	26	1.5	138	3.9	0.61	3.03	6.6	5.5	16.6	90.8	29	32	119	17.2	2.3	>60( 142 僅供參考) mL/min/1.73㎡
F	79	5750	51881	486	389	515	5849	40391	5715	7895	2738	5761		1.1	12.5	2.16	45	42	0.8	137	3.8	1.57	2.94	4.7	9.1	28.4	96.6	31	32	132	20.6	73.5
M	48	73639	5712	2875	30390	V4364						9964		1.3	14.5	4.05	12	31	2.2	140	3.6	0.53	5.84	4.3	15.5	44.1	75.5	26.5	35.1	66	16.6	7.1	>60( 165 僅供參考) mL/min/1.73㎡
M	48	53140	5070	5712	30390	2867	2874	45621	4568	7824	5722	5789		1.9	21.7	2.97	269	1457	11.1	145	3.7	1.38	3.13	8	9.5	28.3	83.1	28.4	34.2	22	24.8	40.8	55 mL/min/1.73㎡(stage3:30-59)	1
M	65	1629	5715	45620	25000	2859						2391		1.1	12.8	4.63	32	51	1.2	143	4.2	0.78	3.78	5.8	13.3	39	103.2	35.2	34.1	85	12.8	13.7	>60( 100 僅供參考) mL/min/1.73㎡
M	34	25082	7910	5712	7032	7054	28951	7048	4019	2724	30390	2500		1.1	12.3	3.6	66	70	0.5	141	4	0.77	4.62	4.1	15.6	43.1	93.3	33.8	36.2	127	12.1	8.5	>60
M	58	4568	5789	2765	5712	30390	45621	5722	7895	2867	5723	5789		1.4	14.7	3.09	40	65	0.8	136	3.4	0.87	3.92	4.4	7.9	23.3	87.5	29.6	33.8	70	15	9.1	>60 mL/min/1.73㎡	1
F	78	5070	5119	5100	5715	5990	2869	2738	7824	2875	3483	5722		1.7	18.8	1.84	22	60	2.8	115	3.6	0.68	1.53	10.1	6.3	16.9	110.5	41.2	37.3	74	16.3	18.4
F	73	5715	45620	7895	5722	5302	7030	2738	5118	53082	5724	45620		1.1	11.7	2.5	16	22	0.4	141	4	1.25	4.52	5	13.4	40.5	82.3	27.2	33.1	70	21	48		1
M	76	1196	486	51881	51882	41091	7100	5715	7030	4019	28951	486	1	1.7	18.2	2.42	27	109	0.9	134	4.8	0.98	2.84	8.4	9	26.8	94.4	31.7	33.6	190	13.6	33.4
M	61	53541	5712	30390	5723	45621	7895	2768	2874	3441	59654	5789		1.4	15.1	2.79	9	18	0.8	126	2.3	0.41	2.8	1.6	7.6	22.6	80.7	27.1	33.6	24	17.5	7.3	>60( 212 僅供參考) mL/min/1.73㎡	1
M	64	7209	5715	49390	6000	2859	5640	3099	25000	4019	V0261	73000		1.2	13.4	2.89	24	21	1.4	132	4.2	1.13	3.71	19.3	10.2	30.3	81.7	27.5	33.7	181	16.5	42.7	>60 mL/min/1.73㎡
M	44	5712	30390	5722	2875	7824						5712		2.8	29.8	3.29	24	59	21.7	136	4.2	0.42	2.42	4.8	8.5	25.4	105	35.1	33.5	42	28.7	12.9	>60 mL/min/1.73㎡	1
M	70	57400	25000	2740	4019	5715						57400		1.2	12.4	4.07	19	19	0.9	139	4.6	2.72	4.65	6	14.8	42.7	91.8	31.8	34.7	136	14.7	47.7
M	58	5715	7051	7895	45621	5722	4178	78609	4568			5715		2.3	25.7	2.63	57	99	14.7	116	6.1	1.06	2.66	7	9	25.6	96.2	33.8	35.2	66	20.6	20.1	>60 mL/min/1.73㎡	1
M	60	1193	5119	5712	5829	4019	2749	7824	30390			78609		1.4	14.8	2.28	18	99	1.1	133	4.2	1	3.34	8.7	9.6	29.9	89.5	28.7	32.1	308	14.4	25.2	>60( 76 僅供參考) mL/min/1.73㎡
M	81	4321	78559	389	5761	2866	5849	486	5715	57149	28951	4321	1	2.2	23.8	12.5 % 1.4	30	26	1.6	131	3.8	1.17	2.94	14.8	7.1	21.7	73.8	24.1	32.7	36	14.5	46.9		1
M	49	5715	45620	5728	51881	389	78559	586				45620	1	1.8	18.9	2.16	189	1175	2.8	154	3.6	0.73	3.42	3.3	10.1	30.6	89.5	29.5	33	37	13.8	23.9	>60 mL/min/1.73㎡
M	51	53340	5712	45620	7032	73016	30390	28951	57140	53290	25000	5789		1.3	14.3	2.69	17	20	0.8	138	3.9	0.85	3.88	6.1	9.9	30.7	74.5	24.7	33.2	131	23.1	27.7	>60 mL/min/1.73㎡
M	42	4568	5712	2874	486	5789	4019	30390				5789		1.4	15.8	2.79	68	281	1.8	140	2.5	0.58	3.53	7.6	10	29.7	87	29.5	33.9	92	15.4	6.8	>60 mL/min/1.73㎡
M	46	53140	99859	5672	9974	30390						5789		1.2	13	2.96	19	47	0.9	144	3.9	0.5	3.76	15.8	11.6	34.7	92.3	30.9	33.4	171	15.6	11.8	>60 mL/min/1.73㎡
M	48	29181	78039	5722	5715	5990	30390					34590		1	11.1	4.42	57	88	1.3	146	3.7	0.57	4.15	5.6	14.7	41.9	101	35.4	35.1	166	12.7	5.2	>60( 152 僅供參考) mL/min/1.73㎡
M	68	20500	99662	389	486	5849	5712	462	53190	9950	30390	5789	1	1.5	16.2	3.26	27	18	0.6	140	3.4	1.02	3.07	5.3	8.8	26.8	89.6	29.3	32.7	8	15.5	17.1	>60 mL/min/1.73㎡	1
M	45	1521	5712	7030	25000	4019	30390					2155		1.5	15.5	3.67	44	65	4.3	138	3.9	0.59	4.18	4.8	11.4	35.7	85.4	27.3	31.9	147	17.1	10.6	>60 mL/min/1.73㎡
M	56	4280	5119	2869	7895	5722	5789	2866	5712	42731	1370	5715	1	2.1	23.6	3.17	30	44	2.4	146	3.3	3	3.02	5.9	9	26.9	89.1	29.8	33.5	34	21	77.2	22 mL/min/1.73㎡(stage4:15-29)
M	29	5712	45620	5849	5722	5728	2869					5789	1	1.9	21.1	1.98	92	443	1.6	149	5.5	1.35	3.7	6.6	10.8	33	89.2	29.2	32.7	49	14.3	18.3	>60 mL/min/1.73㎡
M	58	1533	5715	7030	5789							1533		1.3	14.1	3.84	59	47	0.5	137	4.8	0.81	5.12	7.4	15.9	46.8	91.4	31.1	34	116	13.3	16.5	>60 mL/min/1.73㎡
M	54	25080	73017	25040	40391	5715	25070	44422	25050	36201	25060	25000		1.1	12.2	43.8 % 3.8	11	19	0.9	136	3.5	7.24	2.69	11.3	7.9	23.9	88.8	29.4	33.1	268	15	73.2	8 mL/min/1.73㎡(stage5:<15)
M	54	99682	5715	7032	4019	V1007						V427		1	11.1	4.26	124	61	1.1	148	4.2	0.92	4.96	6	14.2	43.1	86.9	28.6	32.9	104	13	17.8	>60 mL/min/1.73㎡
M	82	5070	51881	9331	5789	5712	7895	2738	53290	496	30390	486	1	1.8	19.4	2.04	25	50	0.5	141	2.1	0.49	2.99	7.3	7.7	24.6	82.3	25.8	31.3	91	17.6	22.6		1
M	38	80702	86803	8604	82021	41091	4289	389	78559	5715		80702	1	2	22.1	2.37	32	115	2.5	132	3.7	1.36	3.01	3.3	9.4	26.8	98.3	33.2	33.8	51	18	22.9	59 mL/min/1.73㎡(stage3:30-59)
M	33	5712	45620	30390	9050							5789		1.2	12.5	2.77	32	200	1.1	134	2.4	0.65	3.01	5.3	7.1	20.5	92	30.9	33.6	86	18.8	1.5	>60 mL/min/1.73㎡
F	71	5715	45621	3842	4281	42490	2738	2766	7895	27801	73300	5789		1.3	14.7	2.6	29	40	1.3	150	3.2	0.6	2.64	7.2	8.1	25.1	95.1	30.7	32.3	47	16.1	36		1
M	44	7806	5715	V427	7030	V1007						389		1.1	12.1	4.71	27	31	0.7	142	4	1.07	4.76	4.3	12.4	38	79.8	26.1	32.6	73	14.7	11.9	>60 mL/min/1.73㎡
M	39	4568	5789	51881	5712	5849	486	2765	5119	30390	45621	5789	1	1.9	21	2.33	24	89	10.9	140	3.8	1.24	3.27	32.2	8.4	26.6	81.3	25.7	31.6	50	18.9	20.9	>60 mL/min/1.73㎡	1
F	69	5130	481	389	78559	5715	25040	28951	45621	58381	5829	486		1.1	12.5	3.09	33	35	0.4	141	4.3	0.7	3.7	6.3	8.5	28.9	78.1	23	29.4	115	20.1	9.7	>60 mL/min/1.73㎡
M	47	73342	V0261	5715	4019	2894	V641					73342		1.3	13.6	3.35	93	138	1	145	4.2	0.67	3.85	3.5	13.3	39.5	102.6	34.5	33.7	96	14.6	10.6	>60 mL/min/1.73㎡
M	59	5722	5640	2765	5715	7030	80703	8602	7895	45621	2869	5715		1.4	15.4	3.4	16	19	2	140	3.8	3.5	2.95	3.4	8.5	25.9	87.8	28.8	32.8	47	16.8	41.6	18 mL/min/1.73㎡(stage4:15-29)	1
M	33	1419	5712	30390								2150		1.2	13.1	3.07	71	172	6	134	5.2	1.05	3.24	5.6	11.4	34.8	107.4	35.2	32.8	111	22.9	9.5	>60 mL/min/1.73㎡
M	50	5715	45620	7030								571		1.4	15.2	3.47	105	190	7.8	138	4.3	0.49	4.21	4.4	10.9	33.2	78.9	25.9	32.8	62	17.8	12.4	>60 mL/min/1.73㎡
M	59	60490	5990	2113	56210	5715	5738	22804	414	V0261		60490		1.2	12.6	2.98	44	30	0.2	143	4.1	0.53	4.51	6.5	13.2	38.9	86.3	29.3	33.9	279	14.1	9.8	>60 mL/min/1.73㎡
M	50	5789	5712	5723	53789	45621	53190	53011	75160	30390	7030	5789		1.5	16.5	3.7	55	69	0.7	140	3.4	0.77	3.35	5.3	10.7	31.6	94.3	31.9	33.9	57	13.5	7.8	>60
F	55	5715	45620	78559	43491	78039	7051	57420	25000	4019	7289	5715		1.2	12.5	4.45	44	46	0.8	141	4	0.82	3.96	5.7	10.6	32.4	81.8	26.8	32.7	56	15.3	17.4	>60 mL/min/1.73㎡
M	46	81321	8054	8052	86405	1509	5712	5738	8082	30390		92231		1.2	13.4	3.5	42	139	2.5	124	3.2	0.74	3.43	7.3	9.6	29.4	96.2	32.9	34.2	92	19.9	7.9	>60 mL/min/1.73㎡
F	45	5761	57450	2724	389	78559	5771	5723	4568	56081	7032	5761		1.3	13.7	3.57	32	102	1.5	137	4	0.28	3.19	3.5	9.7	27.6	90.6	30.7	33.9	74	16.7	7.1	>60 mL/min/1.73㎡
F	56	5990	413	5722	4280	4149	5715	7051	2874	V433	V5861	5715		1.2	13	3.72	110	166	1.6	143	3.4	0.72	4.65	3.8	14.1	41	88.2	30.3	34.4	126	14.3	14.2	>60 mL/min/1.73㎡
M	54	1541	25000	5712	30390							1541		1.2	12.7	3.6	34	74	0.8	137	3.4	1.08	4.66	7.2	12.2	38	81.5	26.2	32.1	170	15.3	3.1	>60 mL/min/1.73㎡
M	35	481	48283	5109	5119	389	5712	2874	28951	53011	2800	486		1.4	14.9	2.84	43	152	2	136	3.6	0.7	3.81	13.1	9.7	31.3	82.2	25.5	31	107	20.1	14.9	>60 mL/min/1.73㎡
F	30	486	7100	58381	3079	2930	3483	58181	57149	3238	2830	7100		0.8	8.6	1.46	65	106	0.5	126	4.6	0.82	2.94	6.5	9.3	26.7	90.8	31.6	34.8	231	11.5	26.4	>60	1
M	49	6823	5712	45621	53540	53560	53081	4111	4019			6829		1.2	13.2	3.62	27	57	0.9	137	3.8	0.8	3.36	7.7	11.3	34.2	101.8	33.6	33	68	14.3	15.2	>60( 102 僅供參考) mL/min/1.73㎡
F	46	1749	1977	1976	4590	1985	5770	5715	5672	7032	2738	1749	1	1.4	15	2.05	34	239	1.1	127	3.5	0.51	3.7	17.3	11.8	34.1	92.2	31.9	34.6	392	15	13.2	>60 mL/min/1.73㎡	1
F	26	67004	5679	389	66634	66934	570	2765	7824	5768	7895	66932		2.1	22.4	2.58	10	36	9.7	140	3.9	1.53	3.79	17.3	9.5	28.5	75.2	25.1	33.3	67	18.3	31.8	41 mL/min/1.73㎡(stage3:30-59)	1
M	45	5722	5712	7051	45621	7895	28951	72981	2859	2874	99666	5722		1.9	20.9	2.38	37	72	2.3	137	3.2	1.04	2.54	3.4	7.7	23.4	92.1	30.3	32.9	43	17.8	10.9	>60 mL/min/1.73㎡	1
F	49	53551	51881	3811	585	486	78559	5679	2762	2738	44422	585	1	1	10.9	1.16	18	28	0.3	136	2.8	6.6	2.4	3.6	5.9	17.2	88.8	30.4	34.3	54	17.6	48.7	7 mL/min/1.73㎡(stage5:<15)
M	45	5712	45620	5184	7895	2767	2768	5939	2888	1369	30390	5789		1.2	12.9	3.41	21	48	1.2	148	3.4	1.41	4.45	4.4	13.3	39	87.6	29.9	34.1	37	15.3	41.9	54 mL/min/1.73㎡(stage3:30-59)
M	59	1508	1960	1962	4821	5280	5712	5771	5829	25000	4019	53089	1	1.1	11.7	2.39	12	16	0.4	136	4.2	4.63	3.93	13.6	10.9	33.3	84.7	27.7	32.7	262	15	49.5	13 mL/min/1.73㎡(stage5:<15)
F	70	5715	45620	28951	2738	2875	5990	78659	7051	4019	2724	5789		1.3	14.6	2.58	86	82	0.7	131	3.1	0.55	2.74	4	8.3	25	91.2	30.3	33.2	31	17.3	14.3
M	32	2768	5715	5739	28951	30390	7830	30550	30570			2768		1.1	11.5	4.06	16	37	4.7	139	3	0.44	3.71	5.1	12	36.7	98.9	32.3	32.7	64	14.6	9.4	>60 mL/min/1.73㎡
M	48	25010	9942	5789	53019	5712	5723	30390	57420	7824	2768	25012		1.7	19	2.61	36	109	3.5	136	2.2	0.81	3.23	5.5	9.7	28.4	87.9	30	34.2	51	18.4	5	>60( 101 僅供參考) mL/min/1.73㎡
F	87	53140	7806	5715	45621	4568	25000					5789		1.2	12.6	2.29	22	29	0.8	122	3.1	0.81	3.67	4.7	9.1	26	85.8	29.2	34	42	16	16.6
M	67	7907	5712	7895	45621	49121	5672	414	30390			496		1.2	13.4	2.6	32	77	1.4	136	5.5	1.03	5.6	13.4	16.3	50	89.3	29.1	32.6	71	15.3	35.3	>60 mL/min/1.73㎡	1
M	68	486	49121	4871	5712	7895	2749	30390	5739	45621	2706	496		1.3	14.2	2.44	35	41	3.5	138	4.7	0.76	4.71	11.8	13.9	42.2	89.6	29.5	32.9	175	15.9	29.1	>60 mL/min/1.73㎡	1
M	27	7030	5715	5728								5733		2	22.5	3.33	1516	781	18.6	141	4.5	0.67	4.92	6.6	14.4	40.9	83.1	29.3	35.2	113	15	1.4	>60( 142 僅供參考) mL/min/1.73㎡
M	70	5712	45621	7895	5722	28529	2639					5715		1.8	19.3	2.5	26	24	3	136	3.5	0.55	2.49	3.7	8.3	23.8	95.6	33.3	34.9	75	16.4	10		1
M	41	85226	85306	5715	5119	V1271	30390					85220		1.3	13.7	2.82	24	81	1.4	142	3.3	0.54	2.74	10	7.7	23.1	84.3	28.1	33.3	140	15.6	10.4	>60 mL/min/1.73㎡
M	43	5307	5780	2859	5712	30390						5789		1.1	11.7	3.86	31	47	1.2	143	3.8	0.91	4.44	4.8	13.6	40.1	90.3	30.6	33.9	122	14.9	16.3	>60 mL/min/1.73㎡	1
M	71	38611	25002	389	4241	4412	V1005	1985	1970	1977	5715	153		1.2	12.5	2.69	22	91	0.5	133	4.5	1.03	3.03	12.8	9	28.3	93.4	29.7	31.8	287	20.5	29.7
M	43	5712	28951	45621	53290	1370	4186	37100	36633	5738	2859	3689		2.2	23.2	2.14	27	67	5.8	136	3.4	0.61	2.83	4.8	8.4	26.2	92.6	29.7	32.1	60	21.2	9.9	>60 mL/min/1.73㎡
M	46	5531	5712	7032	45621	7824	5722	6961	25002			5521		1.3	14.4	2.91	31	92	5.1	135	3.6	0.68	4.28	4.3	11.5	35.2	87.1	29.7	34	25	17.6	9.1	>60	1
M	41	389	5672	5849	5715	570	78559	2767	2762	42789	53541	5722	1	4.2	46.2	2.05	28	55	45	131	6.1	6.18	2.89	29	9.9	27.4	94.8	34.3	36.1	44	18.1	95.7	10 mL/min/1.73㎡(stage5:<15)
M	54	1419	41071	389	486	5601	5715	4280	27542	4149	42731	6821	1	1.4	15.2	3.03	33	45	1.3	141	3.9	0.72	3.95	11	11.9	37.1	93.9	30.1	32.1	184	13.3	10.4	>60 mL/min/1.73㎡
M	50	5712	7030	45621	7895	78009	2512	5722	25000	5939	2765	5715		1.4	15.3	1.95	36	58	1.1	139	4.1	1.57	3.5	7.8	10.2	29.7	84.9	29.1	34.3	100	14.6	30	47 mL/min/1.73㎡(stage3:30-59)	1
M	53	389	5761	99811	57450	25000	5715	2724	V0261	V4582		5761		1.2	12.4	3.64	68	32	4.2	138	3.9	0.56	3.45	9.5	10.6	30.8	89.3	30.7	34.4	116	13.1	13.6	>60 mL/min/1.73㎡
F	76	5601	5715	7030	1330	V1007	V1271					5609		1.3	13.9	3.4	8	22	0.8	142	3.3	0.53	4.92	7.2	12.1	36.9	75	24.6	32.8	115	16.6	6.5
F	73	1625	1972	486	3849	5715	7051					486		1.1	12	3.45	48	40	0.9	142	4.5	0.69	4.38	8.1	11.7	35.7	81.5	26.7	32.8	97	16.1	20.1
M	43	7907	414	4552	4555	5712	5722	7895	30390	53190	486	5789		1.8	19.1	2.31	42	131	22.3	124	2.3	1.1	3.06	18.1	10	27.1	88.6	32.7	36.9	36	21.3	30.9	>60 mL/min/1.73㎡	1
M	49	431	5712	45620	2869	2874	389	486	3483	2706	5789	431	1	1.9	20.6	2.35	47	76	7.5	150	3.9	0.78	2.23	4.1	8.4	26.5	118.8	37.7	31.7	57	>14.5	34.8	>60 mL/min/1.73㎡
F	71	486	5119	34551	4019	5715	7051	4389	V440			486		1.1	12.2	2.72	27	31	0.3	139	4	0.46	3.56	8.8	11.2	38.1	107	31.5	29.4	160	12	12.6
M	51	72210	78559	5789	5849	570	5715	2767	42789	72989	25000	72293	1	1.8	19.4	3.08	32	154	3.3	134	5.2	0.95	1.45	35	4.7	14.6	100.7	32.4	32.2	443	19.3	34.7	>60 mL/min/1.73㎡
M	29	5712	4568	5789	7030	25000	4019	30390				45620		1.2	13.2	3.6	79	94	5.1	142	4	0.58	4.02	22.6	12.2	36.5	90.8	30.3	33.4	204	15.4	10.6	>60 mL/min/1.73㎡
M	54	53140	5715	4568	51881	78559	40391	5728	586			5789	1	1.7	18.6	2.87	131	456	2.9	151	5.2	2.17	3.45	6.8	9.9	30.5	88.4	28.7	32.5	43	15	32.8	32 mL/min/1.73㎡(stage3:30-59)
M	45	4255	5711	30390	25000	4019						2767		1.3	14.3	2.74	176	298	1.6	135	4.6	3.23	4.03	5	12.2	37.6	93.3	30.3	32.4	110	16.6	84.7	21
M	46	4280	4255	78551	78559	5849	585	2766	2738	5715	2762	4280	1	1.2	12.3	1.7	11	35	0.4	135	3.8	3.18	4.24	10.2	11.3	35.4	83.5	26.7	31.9	177	15.2	96.1	21 mL/min/1.73㎡(stage4:15-29)
M	39	5770	25001	5712	81220	4019	1196	7054	30390			5770		1.1	11.9	2.67	97	112	1.2	142	3.7	1.14	4.58	4.4	10.4	33.4	72.9	22.7	31.1	90	16.5	10.9	>60 mL/min/1.73㎡
M	56	75612	5715	7895	4019							722		1.1	11.9	4.71	42	32	0.6	139	4.2	0.94	5.29	3.6	15.3	45.7	86.4	28.9	33.5	62	14.2	15.6	>60 mL/min/1.73㎡
F	62	90	53011	5716								90		1.3	14.2	31.60 % 2.20	13	31	0.8	130	2.8	0.68	3.13	10.2	9.4	28	89.5	30	33.6	59	15.3	7.5	>60 mL/min/1.73㎡
F	73	5715	45620	7054	5990	28951	490	496				5789		1.3	14.3	3.1	48	69	0.7	141	3.3	0.47	4.14	3	8.6	26.8	81.9	25.8	31.6	39	15.5	4.8
M	58	53240	78559	2749	5715	V433						5789		2.3	24.6	2.65	11	14	0.8	137	4.3	1.02	1.53	12.3	7.2	21.9	93.5	30.1	32.2	284	14.7	30.2	>60 mL/min/1.73㎡
F	70	4241	5715	5110	53390	2848	25000					4241		1.2	14.2	3.05	77	118	1.3	139	3.8	0.35	2.92	1.9	9.9	29.1	99.7	33.9	34	35	14.6	7.7
M	57	5722	45620	486	5712	7895	30390	5531	2768	1370	4019	5780		2	21.8	2.32	46	52	8.3	137	2.7	0.69	4.08	7.5	13.8	41.3	101.2	33.8	33.4	81	19.8	6.2	>60 mL/min/1.73㎡	1
M	77	43310	34590	5712	30390							4370		1.3	13.8	4.71	34	37	0.4	139	4.7	0.91	3.3	6.5	9.5	28.8	87.3	28.8	33	266	17.3	8.7
M	56	4659	5715	V427								4659		1.1	12.2	3.72	11	18	0.4	145	4.2	0.83	4.15	1.4	13.3	39.3	94.7	32	33.8	94	12.7	9.5	>60
M	73	1533	5715	7051	4019	25000	5829	4389				5690		1.1	11.8	3.18	22	31	0.4	128	4.4	3.38	4.73	14.8	13.6	39.8	84.1	28.8	34.2	197	13.9	58.8
M	58	6826	4538	5715	2875	496	28951					6829		1.1	11.8	3.45	27	37	0.7	139	2.9	0.5	4.01	5.4	13.2	38	94.8	32.9	34.7	41	13.5	12.1	>60 mL/min/1.73㎡
M	45	4160	3970	486	7101	5712	30390	7200	7238	73313	V1271	78609		1.1	11.5	3.61	15	24	0.6	138	4.5	0.73	4.09	7	9.8	32.9	80.4	24	29.8	226	21	18.4	>60 mL/min/1.73㎡
F	67	7020	700	53240	5715	389	51881	5849	78559	2767	7895	5733	1	3	33	2.57	654	578	21.2	140	4.5	1.22	3.43	5.4	10.2	30	87.5	29.7	34	106	15.8	28.3	44 mL/min/1.73㎡(stage3:30-59)
M	63	57491	5761	5770	5715	4280	25000	412	V4581			57420		1.4	15.8	3.02	23	35	11.3	138	3.4	0.85	3.94	6.2	13.3	38.6	94.9	32.7	34.5	147	17.1	18	>60 mL/min/1.73㎡
F	59	1977	1749	1985	1970	1978	570	7895	1968	5990	5722	1749	1	1.5	15.6	2.7	240	1048	7.6	134	4	1.12	3.33	11.2	9.6	31.3	94	28.8	30.7	188	21.2	42.6	50 mL/min/1.73㎡(stage3:30-59)	1
M	55	5651	5715	25000								5651		1.3	14.2	3.37	13	36	0.9	136	4.6	0.86	3.74	4.1	9.1	29.3	78.3	24.3	31.1	123	16.7	13.1	>60 mL/min/1.73㎡
F	73	5715	45620	7051								5789		1.2	13.9	3.31	81	72	1	136	3.9	0.63	2.68	5	9.3	26.1	89.2	31.3	35.1	69	15.1	20.1
M	48	5761	5715	45621	7030	V427						7824		1	11.1	4.02	126	79	2.3	143	4.2	0.77	4.43	4	13.9	39.5	89.2	31.4	35.2	164	13.6	9.3	>60 mL/min/1.73㎡
M	34	570	5711	4659	5712	29181	5756	53011				5733		0.9	10.1	3.26	149	148	3.7	139	3.9	0.72	3.39	2.4	10.9	33.2	97.9	32.2	32.8	53	14.1	11.8	>60
M	55	5712	45620	53081	5738	30390						5789		1.4	15	3.12	19	28	0.9	141	3.5	0.95	3.52	3.1	7.7	25	77	23.6	30.6	45	21.7	11.3	>60 mL/min/1.73㎡
M	50	99682	5762	5715	7030	V1007	4240	6989	7824			V427		1.1	11.6	4.68	273	254	2.8	138	4.4	0.82	5.23	4.5	12.5	40.2	76.9	23.9	31.1	156	16.5	18.1	>60 mL/min/1.73㎡
M	43	486	5712	28951	2859	30390						7806		1.1	12.2	3.22	35	42	0.5	139	3.6	0.54	4.6	3.5	8.8	30.5	66.3	19.1	28.9	147	26.4	5.9	>60 mL/min/1.73㎡
M	44	48283	53550	5715	5770	57420	2869	5194	5723	452	28959	486		1.2	12.3	2.19	8	19	0.3	136	4.6	0.65	4.77	9.5	8.3	28.6	60	17.4	29	243	24.4	7.1	>60 mL/min/1.73㎡
M	42	53240	5712	30390	7030	45620	7895	5722	9070	4389	4019	5722		1.2	12.9	3.44	55	88	1.5	149	4.5	1.15	2.99	15.6	5.7	18.4	83.6	26.4	31.6	127	17.7	61.6	>60 mL/min/1.73㎡	1
M	59	389	78559	5715	45620	53140	25002	5720	7291	44489	5728	389	1	1.8	19.4	2.19	80	70	12.2	144	4.2	1.02	3.65	9.2	11.4	32.6	89.3	31.2	35	57	13.7	49.1	>60( 75 僅供參考) mL/min/1.73㎡	1
F	66	5715	7051	5849	5768	2830	7895	5289	5990	414	25000	283		1.4	15.5	51.70 % 2.80	64	76	48.4	136	4.1	0.93	2.45	2.7	8.3	23.3	95.1	33.9	35.6	145	22.8	44.5	60 mL/min/1.73㎡
M	72	7211	4821	5849	389	51881	78559	56889	5672	48241	5990	3363		1.1	12	2.82	107	121	0.4	140	3.5	0.3	3.85	8.3	11.6	34.9	90.6	30.1	33.2	164	15.2	9
F	75	5715	7054	45621	7895	5722	2449	2819	486	78009		57140		1.7	18.2	1.73	51	110	4.6	130	3.5	0.67	2.92	6.1	10.9	29.7	101.7	37.3	36.7	43	17.1	18.6		1
M	39	6084	6826	6827	5712	7051	7895	2738	2867	30390	29690	5715		2.2	23.9	2.31	13	50	1.5	144	3.1	0.44	3.17	7.1	8.1	23.8	75.1	25.6	34	197	18.1	7.8	>60 mL/min/1.73㎡
F	57	5715	5723	5849	2767	2753	2738	V433				5715		1.2	13.4	2.72	24	38	3	143	4.3	1.39	3.55	7.5	11.4	34.3	96.6	32.1	33.2	166	14.9	24.2	39 mL/min/1.73㎡(stage3:30-59)	1
M	55	78559	389	5579	5849	2762	5712	514	30390	V1002		2762	1	1.8	19	2.35	18	133	2.8	146	3.8	2.2	2.53	3.3	7.9	23.9	94.5	31.2	33.1	34	16.5	18.7	31 mL/min/1.73㎡(stage3:30-59)
M	38	5722	5712	6826	45621	53190	53290	25000	30390			6829		1.8	19.3	2.85	34	80	5.5	146	3.1	0.53	3.24	5.1	9.4	30.1	92.9	29	31.2	119	18	3.2	>60 mL/min/1.73㎡
M	51	5712	45620	5672	5849	7895	5738	29181	30390			5789		1.6	16.9	2.42	15	117	3.8	147	4	1.65	3.44	5.2	10.2	31.5	91.6	29.7	32.4	70	18.5	20.5	44 mL/min/1.73㎡(stage3:30-59)	1
M	72	25070	7854	43390	40391	53240	53190	5715	496	51889	V451	585		2.1	22.3	2.18	18	35	0.4	139	3	6.27	3.33	23.5	10.5	31.4	94.3	31.5	33.4	157	16.5	39.5
M	60	53140	44422	585	25002	43491	5715	V451				5789		1.1	12.6	2.98	9	52	0.2	136	4.1	9.99	2.76	12.5	8.2	24	87	29.7	34.2	130	14.6	92.8	5 mL/min/1.73㎡(stage5:<15)	1
M	42	5722	5712	51881	389	78559	2848	5849	2765	5119	5640	5715	1	2.5	26.5	2.74	25	46	22	159	4.6	2.65	2.56	4.9	9.2	29.3	114.5	35.9	31.4	46	19.5	55.1	27 mL/min/1.73㎡(stage4:15-29)
M	43	72886	389	4280	V1001	5718	30390					72886		1.2	12.4	2.24	25	47	1.7	135	2.4	0.79	2.99	12.6	10.1	28.7	96	33.8	35.2	137	14.1	27.1	>60 mL/min/1.73㎡
F	74	5990	2767	42610	5849	5715	4280	25000				2767		1.3	13.7	3.09	38	34	0.3	141	2.7	0.97	3.35	4.2	9.4	29.6	83.9	26.9	32	51	16.3	22.1		1
M	76	5118	51881	5712	45620	5849	2765	7032	30390	5990	2760	5715	1	1.5	15.7	3	20	42	1.4	134	3.6	0.76	2.73	7.1	8.3	25.9	94.9	30.4	32	92	18.5	17.8
F	58	5715	7051	28951	53190	5739	5718	57420	78791	311	25000	5715		1.2	12.6	3.54	44	53	1.1	143	3.2	0.43	3.31	1.8	10	31	93.7	30.2	32.3	56	16.5	7.3	>60 mL/min/1.73㎡
F	69	5722	5715	45621	48241	7030	7895	5728	V103	V090	2768	5715		1.7	18.3	2.72	41	83	1.3	132	3.1	1.32	3.31	7.8	12.3	36.6	106.3	36.3	34.1	97	15.6	42.2	40 mL/min/1.73㎡(stage3:30-59)	1
F	79	4568	5789	5715	45621	7051	28951	2874	7806	5990	85	5789		1.3	13.9	3.09	33	47	2.4	142	4.3	0.79	3.72	11.9	11.1	32.2	86.6	29.8	34.5	57	14	44.6
M	39	6826	2880	5712	5738	5722	7051	5723	53789	4470	30390	6829		1.3	14.4	2.49	39	110	2.4	137	3.5	0.47	3.51	2.1	13.3	36.9	105.1	37.9	36	47	16.6	9.7	>60
M	54	5712	45620	5849	2765	30390						5789		1.2	12.8	3.63	27	34	0.5	141	3.6	0.72	2.84	7.8	8.9	26.6	93.7	31.3	33.5	53	15	12.6	>60 mL/min/1.73㎡
M	43	1976	1991	5715	7030	5939	25000					5715		1.4	15.1	3.62	12	47	0.5	138	3.9	6.3	3.71	7.8	10.3	30.2	81.4	27.8	34.1	198	13.3	93.7	10 mL/min/1.73㎡(stage5:<15)	1
M	61	1505	53082	5715	40391	1978	1976	1970	25000	1370	V451	5789		1.3	14	2.97	21	18	0.3	143	3.5	8.01	3.86	18.1	11.1	34	88.1	28.8	32.6	179	16.8	82.4	7 mL/min/1.73㎡(stage5:<15)
M	46	5715	45620	7030	2869	7895	28951	2848	7806	V1271		5789		1.5	16.8	3	17	32	1.9	143	4.2	0.59	2.2	2	6.8	20.3	89.1	29.1	32.7	34	16	14.7	>60 mL/min/1.73㎡
M	37	5712	45620	28951	7895	5939	5724	591	5921	2395		578		2.1	22.7	2.32	208	2804	9.6	141	4	1.21	2.65	8.1	7.4	22.5	84.9	27.9	32.9	32	20.2	24.8	>60 mL/min/1.73㎡
M	57	5715	7895	7030	45621	4568	28951	5829	25060	3572	4019	5715		1.3	14	2.13	40	69	0.4	139	4.5	1.35	2.74	3.4	7.4	22.9	83.6	27	32.3	96	16.4	25.8	54 mL/min/1.73㎡(stage3:30-59)	1
F	67	5715	7100	7991	5849	5119	99662	45620	5722	389	78559	5715	1	5.4	58.9	2.31	76	71	35	137	3.9	0.72	2.59	4.3	7.4	21.3	82.2	28.6	34.7	8	18.3	27.6	>60 mL/min/1.73㎡
M	58	5724	7895	5712	591	51881	5849	486	5722	4178	45621	5715		1.7	19	4.24	20	47	3.5	142	4	2.67	2.38	5	7.8	23.7	99.6	32.8	32.9	63	18.5	68.1	25 mL/min/1.73㎡(stage4:15-29)	1
M	60	99682	5762	5715	7030							V427		1.2	12.5	4.21	54	53	1.2	139	3.9	1.16	4.65	6.6	12.8	38.8	83.4	27.5	33	180	15.2	14.1	>60( 64 僅供參考) mL/min/1.73㎡
M	44	48241	40391	58389	4464	5712	53081	2400	2449	55090	V1002	585		1.2	12.8	43.60 % 2.90	39	35	0.2	135	4.9	7.24	3.3	12.2	9.4	29.4	88.5	29.1	32.9	227	15.1	68.1	8
M	71	5712	30390	7051	51881	2762	3842	3849	78559	570	5849	56881	1	1.6	17.2	3	40	103	2.1	144	3.1	2.05	3.3	9.3	9.9	30.1	91.2	30	32.9	37	18.5	33
M	43	6826	3843	5715	28951	7895	5781	6038	2880			6829		1.7	18.4	1.98	22	42	6.4	137	4.2	0.67	2.6	6	9.1	27.3	105	35	33.3	72	16.6	13.7	>60( 129 僅供參考) mL/min/1.73㎡	1
F	61	28529	5939	V422	7804	5715	45621	7051	28951	7907	2874	5722		1.5	15.6	2.55	14	32	1	136	3.6	1.56	2.83	3.3	8.7	25.2	89	30.7	34.5	37	13.9	26.7	34 mL/min/1.73㎡(stage3:30-59)
M	77	5789	53190	9974	5715	7051	V1271					5715		1.8	19.1	2.3	35	53	13.1	139	3.1	1.26	3.81	7.1	6.6	20.1	81.9	27	33	53	18.6	21.3
M	63	5191	6072	60883	5712	389	V440	V461	5728	2763	5722	51884	1	1.4	15.1	2.52	105	99	0.9	144	2.9	0.72	3.44	6.5	10.1	30.3	90.7	29.7	32.7	41	15.8	14.9	>60 mL/min/1.73㎡	1
M	28	5720	5672	389	78559	51881						5720		1.1	11.1	3.24	92	112	1.1	146	3.8	0.9	4.33	14.2	12.1	37.4	86.4	27.9	32.4	216	14.8	19	>60 mL/min/1.73㎡	1
F	83	5070	1629	51881	389	5849	4538	5715	7051	5722	7895	486	1	1.2	12.7	3.09	17	32	3.1	143	2.6	1.29	2.76	7.6	8.9	26.6	96.4	32.2	33.5	100	15.9	15
M	69	5715	7030	7895	28951	22801	75169	25000				5715		1.3	14.2	2.05	108	117	1.3	139	3.8	1.14	3.7	5.3	11.2	31.9	86.2	30.3	35.1	75	15.5	18.4	>60( 64 僅供參考) mL/min/1.73㎡
F	64	3240	5715	5722	45620	5845	486	5119	7054	7895	2874	5715	1	2	24.1	2.64	13	20	1.8	140	3	0.86	3.95	7.7	12.5	37.2	94.2	31.6	33.6	60	17.7	24.3	>60	1
M	73	6823	4111	5715	452	45620	4568	5723	40391	25040	58381	6829		1.4	15.2	1.97	44	58	0.7	144	4.4	2.24	2.84	11.5	9	25.7	90.5	31.7	35	129	14.9	40.6		1
F	65	486	5119	78039	7070	5715	7051	7895	47879	43820	43811	486		1.1	11.6	2.49	18	43	0.6	144	3.6	0.38	4.14	4.6	11.7	37.6	90.8	28.3	31.1	125	14	8.9	>60 mL/min/1.73㎡	1
F	80	3320	2390	5715	V103	2189	7899	7030				3320		1.1	12.3	3.71	25	25	0.5	146	2.6	0.4	3.96	3.6	11.6	34.8	87.9	29.3	33.3	79	12.7	6.3
M	46	5712	30390									5715		1.7	18.2	2.81	55	128	13.9	140	4.1	0.78	3.32	7.6	12.1	35.5	106.9	36.4	34.1	105	18.7	12.1	>60 mL/min/1.73㎡
M	50	73027	25040	585	99662	3811	51881	4280	4414	5715	78559	6829	1	1.4	15.2	2.18	8	26	0.5	135	3.1	5.14	2.58	4.2	7.7	22.9	88.8	29.8	33.6	82	17.3	54.4	12 mL/min/1.73㎡(stage5:<15)
M	50	99662	7907	4111	25040	585	5715	V451	6820	73027	7895	389		1.2	13.2	2.38	8	51	0.4	132	3.1	2.89	2.99	6.5	9	27.6	92.3	30.1	32.6	166	16.8	20	23 mL/min/1.73㎡(stage4:15-29)	1
M	41	5712	45620	25000	30390							5789		1.1	12.4	3.59	94	238	2.3	139	5	0.76	3.82	8.2	12	36.1	94.5	31.4	33.2	58	17.9	16.1	>60( 113 僅供參考) mL/min/1.73㎡	1
M	79	4464	496	5712	36231	36960	2749					2391		1.1	11.7	3.84	47	91	0.8	143	3.2	1.12	3.97	5.5	13.8	41.6	104.8	34.8	33.2	151	13.1	13.2
M	44	5712	5119	7032	53190							5712		2.3	24.5	2.11	26	58	18.1	134	3.8	1.44	3.23	8.2	8.4	28.5	88.2	26	29.5	84	23.9	17.1	53 mL/min/1.73㎡(stage3:30-59)	1
M	64	9974	5679	5849	2767	5715	7070	71536	25000	4019		5679		1.5	15.5	2.89	10	16	0.5	126	3.5	0.84	3.08	9.1	8.6	25.6	83.1	27.9	33.6	231	14.5	11.2	>60 mL/min/1.73㎡
F	60	99859	486	51881	6828	5715	5789	7863	1179	2794	7100	99859	1	1.2	12.4	2.09	119	204	17	135	4.9	0.39	3.55	33.9	10.6	31.2	87.9	29.9	34	120	21.9	43.2	>60( 168 僅供參考) mL/min/1.73㎡
M	46	5722	2768	53290	5712	2867	28951	2874	45621	43490	9070	5712		1.9	21.3	2.58	33	83	18	141	2.3	0.7	4.06	5.4	10.7	32.8	80.8	26.4	32.6	90	32.2	8	>60 mL/min/1.73㎡
F	54	5715	45620	5722	586	2867	2874	48283	48241	4821	5990	45620	1	2.3	24.1	3.47	19	40	8.8	157	2.8	0.21	2.78	4.6	8.7	27.8	100	31.3	31.3	23	18.6	13.2	>60 mL/min/1.73㎡
F	75	5521	5579	5722	5715	25000						5722		1.2	12.3	3.28	21	47	1.1	149	3.1	0.7	3.44	2	12.5	37.1	107.8	36.3	33.7	89	17.2	22.6
M	51	486	389	5672	5712	7051						571		1.9	21.1	2.26	62	250	10.7	146	4.1	0.63	3.03	12.2	11.4	35.1	115.8	37.6	32.5	42	18.2	16.2	>60 mL/min/1.73㎡	1
M	61	99682	5762	5715	V1007	V0261						V427		1.1	11.2	4.49	10	21	0.5	143	4.4	1.27	3.94	5	12.9	36.6	92.9	32.7	35.2	110	12.1	19.9	58 mL/min/1.73㎡(stage3:30-59)
M	45	44422	6826	53082	5302	53011	5712	30390	25000			45620		0.9	9.7	2.85	287	465	0.6	134	3.4	0.62	3.38	9.7	11.4	33.2	98.2	33.7	34.3	109	14.1	4.3	>60( 140 僅供參考) mL/min/1.73㎡
M	51	40391	5119	2740	5712	V4364	30390					585		1.1	12.2	2.96	8	16	0.2	138	4.9	8.09	2.71	10	7.5	23.5	86.7	27.7	31.9	114	19.9	64.9	7 mL/min/1.73㎡(stage5:<15)
M	41	5712	45620	30390								5789		1.5	17.3	2.93	33	48	0.9	117	3.3	0.9	2.85	16.5	8.2	24.3	77.2	26.3	34.1	172	18.3	9.4	>60( 93 僅供參考) mL/min/1.73㎡
M	53	1456	585	5712	V451							2150		1	11	4.65	29	17	0.2	134	4.7	11.25	4.25	5.1	13	39.5	92.9	30.6	32.9	202	15.3	41.3	5 mL/min/1.73㎡(stage5:<15)
M	45	85221	2875	5718	4019	30390						78039		1	10.9	3.33	40	144	1.4	141	3	0.43	3.32	5.8	11.3	34	102.4	34	33.2	51	14.4	3.5	>60 mL/min/1.73㎡
M	50	5722	5640	4659	5672	5712	87201	30390	7895	45621	5373	5715		1.8	19.4	2.01	19	50	4.2	134	4.3	0.48	3.12	7.6	7.5	22.6	72.4	24	33.2	130	22.5	10.2	>60 mL/min/1.73㎡	1
M	60	5712	5722	45621	5990	5920	28951	4568	5640	30390	4111	5722		1.7	18.9	2.49	30	47	1.7	132	4.3	1.11	3.21	7.1	8.3	27.1	84.4	25.9	30.6	130	17.2	12.1	>60	1
M	52	389	5672	51881	5715	5849	585	2762	2767	7051	7895	78559	1	1.3	15.1	49.80 % 2.90	6	20	0.4	131	4.9	3.71	4.01	5.2	9.2	28.1	70.1	22.9	32.7	69	17.5	77.1	17	1
M	60	4568	5789	486	5715	7032	311					5789		1.2	13.3	2.97	21	39	1	143	3.3	0.8	3.84	7.6	10.1	31.3	81.5	26.3	32.3	150	17.1	17.2	>60
M	61	56211	5672	389	481	6040	6822	6826	2792			56213	1	1.8	19.5	1.51	32	31	1.1	146	5	1.5	4.52	16.3	13.5	40.6	89.8	29.9	33.3	526	15.1	44.9	48 mL/min/1.73㎡(stage3:30-59)
M	50	55090	5715									7809		1.4	14.8	3.54	20	18	0.7	141	4.7	2.16	3.09	2.2	9.4	28.2	91.3	30.4	33.3	36	14.9	32.4	32 mL/min/1.73㎡(stage3:30-59)	1
M	43	5712	45620	2111	53540	5722	5723	53789	7892	5759	5739	5789		1.5	15.6	2.8	35	86	2	136	3.3	0.64	3.02	5.1	9.8	28.5	94.4	32.5	34.4	55	17.7	12	>60 mL/min/1.73㎡	1
M	41	5761	5762	5771	5712	45621	5768	30390	4568	2869	5789	5761		1.5	15.6	2.95	36	71	8.8	137	3.6	0.56	3.45	18.3	7.1	22.7	79.7	25.5	32	240	23.6	8.9	>60 mL/min/1.73㎡
M	64	2115	5715	7054								2115		1.4	14.6	3.42	29	41	2.4	136	4	0.64	4.38	3.4	9.5	29.2	66.7	21.7	32.5	66	17.5	11.5	>60 mL/min/1.73㎡
M	64	5715	45620	7051	43491	7895	7824	2738	5849	389	78559	5789	1	1.6	17.3	2.8	24	42	3.8	149	2.1	0.61	3.34	4.8	8.8	25.6	76.6	26.3	34.4	42	20.3	22.2	>60 mL/min/1.73㎡	1
F	79	220	51881	5715	7051	496	5849	2762	2767	73390	73300	78930	1	1.4	15.1	2.57	21	43	1	127	2.3	1.59	3.56	7.8	12.1	35.6	100	34	34	91	13.5	36.9		1
M	47	4568	5789	5712	45621	4270	5738	30390				51881		1.4	15.7	2.2	49	126	0.6	149	3.4	0.87	2.44	3	7.6	22.7	93	31.1	33.5	35	17.2	19	>60 mL/min/1.73㎡
M	72	25020	5715	5718	5738	72709	5756	6000	4019	V4582		25020		1.1	11.7	3.66	88	97	1.8	140	3	0.9	5.13	4.2	15.3	44	85.8	29.8	34.8	93	12.5	14.9
F	82	48232	48241	5715	7030	5849	389	2767	40391	58389	4264	5849		1.5	16	3.49	284	470	0.4	141	5.1	4.46	3.23	5.2	9.8	30.1	93.2	30.3	32.6	157	13.9	59.8		1
F	37	82101	5712	7051	2767	30390						82101		1.4	15.1	2.62	15	49	2.4	138	4.1	1.6	2.13	2.3	6.9	20.7	97.2	32.4	33.3	51	14.4	33.4	36 mL/min/1.73㎡(stage3:30-59)	1
F	77	8052	72402	5715	7051	7895	5997	5990	5738	57420	72283	8054		1	11.5	3.35	63	60	0.9	123	4.6	0.64	3.68	3.9	12.4	37.6	102.2	33.7	33	152	12.9	11.7		1
F	56	5118	7102	486	5849	3849	78559	1179	2762	53340	57149	7102	1	1	11.1	2.65	143	183	3.5	139	2.8	0.43	3.49	8.2	11.3	34.9	100	32.4	32.4	138	17.2	18.3	>60 mL/min/1.73㎡	1
M	49	3849	51881	486	5849	5712	45620	2762	2738	7824	5722	486	1	2.3	25.6	2.19	239	1855	16.5	144	3.7	4.09	2.22	8.2	8.7	26.5	125.7	41.9	33.3	63	>14.5	14.5	16 mL/min/1.73㎡(stage4:15-29)
M	79	5119	7895	5715	V1011	3899	V4582	V1271				5119		1.2	13.3	3.38	14	30	1.4	140	4.2	1.39	4.13	3.9	12.6	37.7	91.3	30.5	33.4	90	15.1	24.1		1
M	54	48283	5722	7802	5712	7895	2761	2768	2639	53081	2809	34590		1.4	15.3	2.66	28	86	1.2	139	3.6	0.36	3.17	5.7	8.5	26.4	83.3	26.8	32.2	153	17.1	7.5	>60 mL/min/1.73㎡	1
M	50	V540	5715	2875	53190	5789	4550	4553	5738			8052		1.7	18.9	2.42	40	145	3.9	144	3.7	0.74	3.62	5.5	10.6	32.8	90.6	29.3	32.3	34	20.4	4.7	>60 mL/min/1.73㎡
F	74	5789	2859	5715	4019	2749						53390		1.1	12.9	3.62	14	44	0.3	142	3.7	1	2	2.7	6.3	19.4	97	31.5	32.5	77	16.9	15.6
F	72	5672	5849	5715	7051	7895	5990	2874	2824	25000	4019	389		1.4	14.7	2.45	83	97	1	134	3.9	1.15	3.53	3.3	7.9	24.9	70.5	22.4	31.7	48	18.2	26.2
F	56	7100	57149	1120	5990	7910						7100		1	10.2	1.87	113	257	0.2	132	4.3	0.64	3.43	4.3	9.9	29.5	86	28.9	33.6	203	15.8	18.1	>60 mL/min/1.73㎡
M	30	5715	45620	5722	5849	5724	7030	7051	2869	2874	28951	5789	1	3.9	44.3	2.48	90	83	28.9	134	4.5	3.47	3.75	9.4	11.5	32.8	82.9	28.5	34.4	86	17.2	17.8	21 mL/min/1.73㎡(stage4:15-29)	1
M	49	5722	4568	5715	45620	51881	2867	7032	570	5183	514	5722	1	2.3	25.6	1.73	135	82	7.5	139	4.4	0.85	1.68	9.8	5.7	16.7	99.4	33.9	34.1	108	20	31.5	>60 mL/min/1.73㎡	1
M	57	5712	5722	45620	2867	4578	5939	30390				3483	1	1.8	20	2.8	8	25	1.6	119	5.3	9.08	3.03	11.4	9.7	27.1	89.4	32	35.8	124	17.1	157.6	6 mL/min/1.73㎡(stage5:<15)
F	58	5672	1976	1748	99662	7895	2880	389	1970	1972	1985	1749		1.2	12.8	2.96	16	47	0.2	142	3.4	0.54	4.7	3.5	10.3	35.1	74.7	21.9	29.3	301	20.2	16.7	>60 mL/min/1.73㎡	1
M	72	585	5990	5920	5715	7030	7051	6000	V451			78079		1.6	16.9	3.05	39	55	1	136	4.2	3	2.95	6.7	9.2	27.8	94.2	31.2	33.1	81	16.1	95
M	44	5712	7895	5722	57420	5845	53390	5758	2724	25000	2768	5715		1.4	15.9	2.69	46	97	15.7	132	4.1	0.55	3.15	9.1	11	31.8	101	34.9	34.6	298	13.7	3.5	>60 mL/min/1.73㎡
F	54	5712	45621	51881	586	389	5728	486	4289	78559	5724	5715	1	2	21.5	3.17	50	67	22.6	132	4.4	0.46	3.56	8.6	11.8	33.6	94.4	33.1	35.1	88	20.2	18.5	>60 mL/min/1.73㎡	1
M	63	53250	5678	9974	4871	2761	5715	7051	7895	2867	5119	7895		1.4	14.9	3.08	48	46	2.6	141	4.3	1.08	3.96	5.3	11.9	35.9	90.7	30.1	33.1	109	15.2	26.5	>60 mL/min/1.73㎡	1
M	33	5130	486	5720	1105	5712	45621	5722	29181	28529	7824	486		1.3	14.2	2.85	96	239	9.1	134	3.2	0.6	3.97	12.4	9.8	29.1	73.3	24.7	33.7	55	27.6	2.8	>60 mL/min/1.73㎡
M	82	389	78559	4821	48283	51881	2768	2760	53340	5715	7030	51881		1.5	16.3	2.01	43	48	0.8	148	1.9	1.64	2.76	5.1	10.2	29	105.1	37	35.2	72	21.2	36.5
F	49	5789	5723	4568	5768	1570	45621	53190	1977	78703	4019	5781		1.4	14.8	3.87	129	241	3.6	138	3.7	0.37	4.53	11.6	7.6	24.5	81.9	26.3	32.1	97	16.6	8	>60 mL/min/1.73㎡
M	35	5789	4568	5712	45621	2749	7823	30390				5789		1.1	11.4	3.4	39	40	0.3	134	3.7	0.55	3.42	5.5	9.6	29.6	86.5	28.1	32.4	79	18.1	11.5	>60 mL/min/1.73㎡
M	61	389	1420	53340	585	7907	5715	7895	2848	27542	1970	1428		1.1	11.6	2.74	25	77	0.5	143	3.8	8.58	2.59	4	5.9	17.2	88.4	30.1	34.1	42	19.2	51.8	6 mL/min/1.73㎡(stage5:<15)	1
M	47	389	5722	5712	2765	7030	7051	2867	78609	2874	2738	5722	1	2.2	23.8	2.31	45	127	21.8	138	3	0.5	2.83	10.9	9	24.2	85.5	31.8	37.2	87	22.7	9.7	>60 mL/min/1.73㎡	1
M	60	1625	1972	5712	7895	2738	22804	2888	30390			5119		1.2	12.9	2.69	7	27	1.2	139	3.4	0.58	4.09	6.1	12.3	38.7	94.6	30.1	31.8	179	16	16.8	>60
M	36	5722	5712	2738	7895	2867	7824	30390	2765	5640	2769	5715	1	2	21.7	2.3	32	39	27.2	132	2.8	1.96	2.19	19.9	7.5	21.7	105.9	36.1	34.1	63	21	46.4	39 mL/min/1.73㎡(stage3:30-59)
M	42	7032	5712	41091	51881	570	99811	5119	5109	78559	78551	7824	1	1.5	16.3	2.5	27	102	36	140	3.4	1.72	3.08	6	9.1	26	84.4	29.5	35	14	17.1	66.7	44 mL/min/1.73㎡(stage3:30-59)
M	41	5712	45621	7030	2867	2874	30390	7895				5789		1.2	13.7	2.75	40	39	1.3	144	5.3	1.21	3.03	3.3	8.9	26.8	88.4	29.4	33.2	87	18.1	54.4	>60( 66 僅供參考) mL/min/1.73㎡
F	41	7140	56989	2738	28529	57149	7910	6260	3089			389		1.1	12.5	31.80 % 2.10	47	113	0.4	138	4.3	0.38	2.28	15	7.8	24.6	94.3	28.1	29.8	342	25.3	6.4	>60
M	30	5715	45620	709	4539	2869	28951	7895	4568	5789	5723	4560		1.3	13.7	3.6	28	22	2.4	141	4.1	0.53	4.06	27.2	9.7	28.9	71.2	23.9	33.6	256	19.2	16.5	>60 mL/min/1.73㎡
M	60	6826	6827	5715	7032	4168	45621	4019	1101			57140		1.5	15.9	2.39	12	36	1.3	128	3.7	1.22	4.02	5.4	11.6	34.2	85.1	28.9	33.9	131	14.9	30.3	>60( 61 僅供參考) mL/min/1.73㎡
M	46	53350	5712	486	29181	6084	78009	30390				78900		1.7	18.3	2.2	16	32	2	138	4.6	0.45	4.54	16.6	13.3	41.1	90.5	29.3	32.4	90	15.4	14.3	>60 mL/min/1.73㎡
M	79	7895	4280	40391	5712	42731	4255	4149	75315	496	30390	5715		1.1	12.3	2.8	19	24	1.3	136	4	3.11	3.75	8	11.1	35.9	95.7	29.6	30.9	178	15.3	84.3
M	42	1509	53340	5713	5733	25000						1500		1.1	11.8	5.03	12	17	0.2	145	4.2	0.66	5.48	7.6	15.7	46.6	85	28.6	33.7	117	13.2	14.3	>60 mL/min/1.73㎡
M	64	389	78559	5672	5849	5715	2767	7907	4185	7030	7885	389	1	2.6	29.5	1.09	43	129	1.7	144	5.5	3.89	2.39	2.6	10.1	29.8	111.3	35.1	31.6	20	17.1	36.7	16 mL/min/1.73㎡(stage4:15-29)
F	42	5715	57149	2750	785	5731	25000	2779				5715		1.9	20.1	2.56	382	362	16.2	136	3.8	0.61	3.43	3.8	11.1	32.2	93.9	32.4	34.5	59	17.5	6.6	>60 mL/min/1.73㎡	1
M	50	57400	5712	30390								5750		1.5	15.8	3.82	26	18	4.6	138	4.3	0.71	5.35	7.7	14.4	43.3	80.9	26.9	33.3	90	15.9	7.2	>60 mL/min/1.73㎡
F	53	5722	5712	28951	2768	29181	30390	25000				5722		1.3	13.8	2.18	26	85	4.8	136	2.6	0.33	3.19	11.4	10.9	31.4	98.4	34.2	34.7	141	14	6.3	>60 mL/min/1.73㎡
F	76	4260	4280	389	5990	53190	2859	42731	5715	25000	4019	4260		1.2	12.3	3.95	7	11	0.5	146	4.1	1.15	3.34	2.3	9.2	28.8	86.2	27.5	31.9	64	13.1	32.9
M	55	5712	45620	4568	28951	7895	5829	25000	4019	30390		5789		1.4	14.8	3.29	8	25	0.9	138	3.1	4.22	2.83	2.6	8.2	24	84.8	29	34.2	45	14.7	55.5	15 mL/min/1.73㎡(stage4:15-29)	1
M	56	5722	5640	5712	7030	28951	7895	45621	2738	5724	25000	5719		1.4	15.2	3.12	14	26	1.1	136	3.1	4.59	3.44	3.8	9.4	27.1	78.8	27.3	34.7	46	14.6	63	13 mL/min/1.73㎡(stage5:<15)	1
M	46	73342	5712	45621	4568							73342		1.1	11.2	4.15	38	101	1.2	139	4.1	0.78	4.5	6.6	14.8	44.2	98.2	32.9	33.5	136	13.9	10.4	>60 mL/min/1.73㎡
M	60	6826	5712	45621	28951	5711	53789	5723	30390			6829		1.9	20.6	2.48	39	158	10.1	137	3	0.49	2.85	7.1	9.7	28	98.2	34	34.6	96	15.7	8.6	>60( 173 僅供參考) mL/min/1.73㎡
M	64	6827	6826	389	78559	5712	5722	5849	514	4568	45621	6827		1.8	19.7	2.3	23	66	8.4	130	3.2	0.83	2.77	3.9	8.8	25.5	92.1	31.8	34.5	57	20.3	50	>60 mL/min/1.73㎡
M	53	1503	2395	5712	5723	28951	45621	4538	5722	2740	2859	1509		1.3	14.5	3.67	26	44	1.8	130	4.2	0.81	4.13	3	11.8	34.5	83.5	28.6	34.2	119	23.3	9.4	>60 mL/min/1.73㎡
M	49	5728	7030	5722	5715	389	78559	5849	5724	7895	45621	5715	1	3.6	40.2	2.69	2580	2125	15	139	3.7	0.35	4.34	6.2	13.5	38.4	88.5	31.1	35.2	215	15.3	2.9	>60( 266 僅供參考) mL/min/1.73㎡	1
M	32	5711	5712	7895	28951	2888	30390					5715		1.4	15.2	2.89	37	117	25.5	139	3.5	0.46	3.32	12.7	11.9	34.5	103.9	35.8	34.5	212	18.1	4.2	>60 mL/min/1.73㎡	1
M	49	383	78559	6869	2740	5712	30390	4019	29181	2768		7804		1.1	12.1	3.18	19	44	0.5	133	4	0.56	3.36	7.6	12.2	35.5	105.7	36.3	34.4	222	13.9	5.7	>60 mL/min/1.73㎡
F	55	5722	5715	1179	7895	V1007	1970	1977	25040	58381	2767	5722		1.3	14	2.39	24	52	2.7	140	3.8	1.9	2.59	9.5	8	23.5	90.7	30.9	34	42	18.4	41.5	27	1
F	58	5990	486	7140	4019	5712	7032	7054	30390	57420		389		1.3	14.1	3.13	41	144	0.6	138	3.5	0.8	3.5	9.6	10.5	30.9	88.3	30	34	144	15.3	9.9	>60 mL/min/1.73㎡
M	49	72293	99883	5715	7051	2874	2859	5829	V1271			73008		2.8	30.5	2.86	6	14	11.9	134	3.1	1.51	3.89	7.5	11.7	34.2	87.9	30.1	34.2	49	16.3	50.5	49 mL/min/1.73㎡(stage3:30-59)	1
F	45	7212	3249	5712	2874	5722	2848	27542	2767	4241	7944	3241		1.4	15	3.33	42	40	1.7	135	3.1	1.38	2.58	3.6	7.7	21.3	82.6	29.8	36.2	38	16.4	14.1	41
F	75	5409	5680									78900		1.1	11.3	3.86	17	31	1.4	143	3.6	0.72	5.18	8.2	10.5	33.4	64.5	20.3	31.4	177	15.2	8.8
M	51	5715	4568	45620	7032	7824	2869	7907	5738			5789		1.5	15.9	2.73	65	33	1.9	147	3.9	0.79	3.03	10.1	9.3	26.6	87.8	30.7	35	83	15.6	23.5	>60 mL/min/1.73㎡
M	52	5712	2113	53190	7895	45621	30390	56210	6000			5679		1.5	16.1	2.99	50	116	5.6	138	4.1	0.37	2.23	8.1	8.9	26.4	118.4	39.9	33.7	282	23.5	7.4	>60 mL/min/1.73㎡	1
F	63	4423	4472	486	5715	45621	4568	2738	30390	4019		5789		1.4	14.8	2.09	10	52	1.7	120	4.5	0.73	2.43	12.4	6.7	20.5	84.4	27.6	32.7	69	17.4	25.6	>60 mL/min/1.73㎡
F	50	5712	7030	5722	7895	30390	2874	45621	2768	2859		5715		1.6	18	2.8	24	51	4.1	138	3.5	0.47	3.8	4.7	9.1	30.4	80	23.9	29.9	97	25	6.2	>60 mL/min/1.73㎡
F	76	6820	5849	40391	5715	7895	45621	2766	5888	6802	6808	6809		1.4	15.6	2.67	13	35	0.2	131	3.6	7.52	3.92	11.4	8.2	24.2	61.7	20.9	33.9	202	23.2	88.5
M	56	1541	5715	25000	V1007	V0261						1541		1.2	12.8	3.84	26	22	0.5	140	3.9	0.85	4.57	7	13.1	39.4	86.2	28.7	33.2	156	13.7	11	>60 mL/min/1.73㎡
M	42	7032	5770	5715	45621	5722	2874	53081	53290	2738		5733		1.6	17.4	2.43	384	588	1.5	144	3.8	0.65	3.01	2	9.1	27.5	91.4	30.2	33.1	69	16.3	7.5	>60 mL/min/1.73㎡
F	84	56985	56212	5990	57450	5715	59659					5789		1.3	14.3	2.08	48	78	2.5	136	3.3	1.03	3.25	5.6	10	29.4	90.5	30.8	34	110	16.7	24.8
M	53	5771	389	5715	7895	2639	2738	2740				5771		1.3	13.8	2.45	25	51	0.6	137	2.7	0.49	3.28	8.3	8.2	27.3	83.2	25	30	84	17.2	3.7	>60 mL/min/1.73㎡
F	32	5678	7895	56881	585	V451	4289	4240	3970	4168		7895		1.1	11.3	2.98	31	48	0.4	141	4.5	6.03	1.47	12.1	4.3	13.8	93.9	29.3	31.2	308	19.6	35.7	8 mL/min/1.73㎡(stage5:<15)	1
M	59	4568	5789	389	5712	5849	2767	5722	78559	41071	2762	45620	1	2.9	31.4	2.2	188	467	4.1	143	5.7	1.77	2.41	15.9	7.7	23	95.4	32	33.5	50	16.8	26.2	40 mL/min/1.73㎡(stage3:30-59)
F	68	1579	1977	5070	1983	431	5722	27542	25000	4019	4549	1579	1	1.7	18.3	2.3	134	271	7.7	130	3.7	0.47	4.12	14	12.2	36.1	87.6	29.6	33.8	40	14.5	13.1	>60	1
M	55	1509	1973	5070	5712	V1005	452	5723	7895	28951	45621	262	1	1.5	16.6	1.85	14	33	1.5	132	3.5	0.68	2.83	20.7	9.1	27.5	97.2	32.2	33.1	96	19.2	18.7	>60 mL/min/1.73㎡
M	48	5849	40391	78009	5712	78559	4590	2765	5881	9858	30390	5722	1	2.1	23.2	2.88	2	17	0.8	149	4	3.88	2.78	5.8	9.5	28.6	90.3	30.2	33.5	41	17.9	118.3	17 mL/min/1.73㎡(stage4:15-29)
F	50	4659	4185	5715	7051	7895	5119	6826	4660	2859		5715		1.6	18.6	2.64	36	57	1.8	141	3.7	0.71	3.29	4.3	8.5	26.5	80.5	25.8	32.1	64	17.2	10.8	>60	1
F	21	65681	64251	64421	V270	64671	5718	64681	2875			6467		2.9	31.4	2.57	57	93	13.2	139	4.5	1.72	5.25	15.1	10.4	32.1	61.1	19.8	32.4	86	17.6	7.8	37 mL/min/1.73㎡(stage3:30-59)	1
M	46	1450	5715	2867	1982	29620	1985	4019	28951	24200	25000	1450		1.2	12.7	3.96	22	23	0.7	137	4.6	0.51	4.86	3.9	14.3	42.1	86.6	29.4	34	124	13.1	9.5	>60 mL/min/1.73㎡
F	66	5990	29040	5715	7051	5935	515	2768	5640	25000	4019	78009		0.9	10	3.72	21	17	0.7	147	3.7	0.48	4.06	6.5	12.4	36.5	89.9	30.5	34	244	12.5	15.5	>60 mL/min/1.73㎡
M	54	85206	85306	82020	8054	8020	87340	5990	5712	25000	4019	85200		1.4	14.6	2.59	41	51	1.7	136	3.5	0.39	2.39	8.7	7.8	23	96.2	32.6	33.9	110	13.7	14.4	>60 mL/min/1.73㎡
M	38	570	5728	7032	5715	45620	5722	389	78559	5849	5724	7824	1	2.8	31.4	2.55	444	400	38.5	137	3.5	0.66	4.24	5.7	14.1	40.3	95	33.3	35	74	15.4	7.8	>60 mL/min/1.73㎡	1
M	56	56989	7856	389	486	5849	585	2554	2740	7991	78559	567	1	2.9	32	2.87	41	44	4.1	144	3.1	1.14	4.23	15.1	11.3	34.6	81.8	26.7	32.7	77	19.2	68.6	>60	1
M	38	570	5722	5715	5849	389	78559	7032	7895	45621	28951	5715	1	2.4	29.1	2.43	106	213	25.9	153	3	0.94	4.45	8.2	14.7	43.7	98.2	33	33.6	51	25.4	31.6	>60 mL/min/1.73㎡	1
F	82	1629	1985	1977	41519	4275	5715	1125	2866	5849	5724	5715	1	1.8	19.9	2.69	8	18	0.7	134	4.1	1.67	2.6	9.6	8	24.1	92.7	30.8	33.2	70	17.3	53.7		1
F	23	7100	7102	7820	78039	24200	57149	37253	37515	4389		7100		0.9	9.8	3.84	221	133	0.4	139	4	0.56	4.24	1.5	11.7	35.8	84.4	27.6	32.7	173	14.8	15.8	>60 mL/min/1.73㎡
F	20	2751	5715	45621	53190	53290	5718					2751		1.2	13.3	3.35	92	116	1.5	143	3.8	0.35	4.05	2.9	11.8	35.6	87.9	29.1	33.1	47	15.5	8.5	>60 mL/min/1.73㎡
M	38	4210	389	41519	5712	99662	417	3559	2848	28951	2869	389		1.5	16.5	2.21	44	241	4.8	156	2.6	1.03	3.54	10.1	10.4	33.2	93.8	29.4	31.3	43	22.1	20.6	>60 mL/min/1.73㎡
M	83	389	8208	5715	5849	585	43491					5715	1	1.5	17.9	2.23	31	37	0.3	133	5.3	7.31	3.24	19.1	10.1	30.2	93.2	31.2	33.4	84	18.8	183.6
M	50	5722	5672	3842	5849	V1007	5715	7030	7895	2867	25000	5722		1.6	17.6	1.86	69	179	4	129	4	2.58	2.65	9.4	9.4	27.5	103.8	35.5	34.2	76	18.6	62.7	26 mL/min/1.73㎡(stage4:15-29)
M	78	1518	5715	5723	389	78559	99662	7824	1796			1519		1.1	11.5	3.41	33	63	0.9	134	3.6	0.74	3.68	4.9	12.6	38.6	104.9	34.2	32.6	186	12.9	9.5
M	68	1541	1976	2706	5722	5715	19889	1968	5939	5640	7051	1541		1.5	15.7	2.75	23	41	1.1	141	4.1	1.52	2.66	4.3	8.8	26	97.7	33.1	33.8	78	14.5	22.1	46 mL/min/1.73㎡(stage3:30-59)
M	61	1504	1970	5712	45621	53190	30390					1509		1.4	15.3	2.87	19	41	2	143	3.5	0.58	3.58	4.7	12	35.9	100.3	33.5	33.4	106	15.3	6.5	>60( 142 僅供參考) mL/min/1.73㎡
F	80	5566	51881	5849	4289	40391	3811	4241	78559	1122	5184	5678	1	1.3	13.8	1.97	9	32	0.2	138	2.9	1.94	3.35	5.8	10.7	31.9	95.2	31.9	33.5	134	15.8	15.4		1
M	55	41189	4290	51881	5715	45620	389	4289	586	25000	5768	5733	1	1.6	16.9	2	469	99	2	138	5.2	3.51	3.79	26.4	11.3	34.2	90.2	29.8	33	275	17.2	96.5	18 mL/min/1.73㎡(stage4:15-29)	1
F	70	5990	25002	40391	5715	1196	V451	414	5920	7054	2859	2500		1.1	11.8	3.46	15	36	1.4	130	4.2	5.29	3.24	12.5	9.5	28	91.4	29.6	32.4	175	15.2	24.9
M	49	6826	5939	5712	45621	28951	53290	5589	7030	7051	2812	2869		2.1	22.1	2.06	27	78	8.2	137	4.2	1.09	2.14	4.5	7.6	21.5	100.5	35.5	35.3	51	21.9	24.5	>60 mL/min/1.73㎡	1
M	49	5712	45620	51881	7895	5849	7030	7051	4568	5789	389	5715	1	1.8	19.4	2.97	74	143	27.1	154	3.2	0.6	2.71	3.3	9.6	28.6	105.5	35.4	33.6	89	15	37.3	>60 mL/min/1.73㎡
M	55	5722	51881	5712	1509	5849	3849	486	51882	7863	5184	5715	1	1.5	16.2	2.08	49	58	1.4	139	3.7	0.67	3.07	9.7	9.8	30.2	98.4	31.9	32.5	144	18.3	18.3	>60 mL/min/1.73㎡
M	81	389	78559	51881	5715	5722	5789	41401				4280	1	1.3	13.4	2.9	28	102	1.7	134	4.7	1.49	2.95	10.7	9.3	27.8	94.2	31.5	33.5	152	20.5	38.3
M	49	5722	5712	389	5990	6826	4389	30390				5722		1.9	21	2.12	18	45	3	141	2.5	0.71	3.89	7.5	10.4	32.8	84.3	26.7	31.7	71	19.7	6.7	>60 mL/min/1.73㎡
M	31	5672	5712	7895	4289	514	2819	7823	2639	30390	2768	389		1.3	14.4	3.07	20	41	1	140	2.8	0.73	3.1	7.2	8.8	29.1	93.9	28.4	30.2	194	19.8	10.6	>60 mL/min/1.73㎡
M	43	72886	5715	7030	7051	40391	V451	7895	2738	25000	49390	1421		1.3	13.8	1.56	7	28	0.8	135	4	3.73	2.43	22.3	7.2	21.4	88.1	29.6	33.6	80	15.2	25.9	18 mL/min/1.73㎡(stage4:15-29)
F	56	570	5849	1479	389	5715	5724	43491	7885	2767	2762	389	1	2.4	26.8	2.49	1023	5245	3.8	144	3.9	0.77	4.36	5.2	9.2	29.8	68.3	21.1	30.9	126	19.6	15.4	>60 mL/min/1.73㎡	1
M	58	585	20300	389	78559	5070	51881	2930	5718	2773	2554	585		1.2	13.7	50.40 % 2.00	37	37	0.2	137	4.5	7.18	3.22	5.7	9.4	30	93.2	29.2	31.3	249	15.2	41.3	8 mL/min/1.73㎡(stage5:<15)	1
M	74	5712	45620	7907	30390	57420	53190	2859	414	4189		5789		1.3	14.5	2.82	10	31	2.4	143	2.7	0.7	3.5	4.6	9	28.1	80.3	25.7	32	97	19.9	12.8		1
M	46	V581	1504	19889	25000	5715	30390	53190				1509		1.2	12.6	3.3	8	15	0.3	129	4.4	0.52	3.22	34.9	8.9	27.7	86	27.6	32.1	322	13.7	10.5	>60 mL/min/1.73㎡
M	56	53100	5715	57420	30390	V1271						5789		1.3	13.8	2.54	56	238	1.2	144	3.3	0.6	3.06	5	10.3	29.9	85.6	30.1	35.1	34	14.5	19.6	>60 mL/min/1.73㎡
M	41	5712	45621	7895	7907	2768	4184	5738	5689	53290	57420	5789		1.3	14	2.72	12	85	2.5	132	2.7	0.64	3.55	7.8	7.5	24.7	78.9	23.9	30.4	130	22	2.7	>60 mL/min/1.73㎡
M	43	6826	2809	53550	5712	2113	7030	7051	30390	57420	5759	6829		1.5	15.5	3.12	11	29	1.7	138	3.6	0.78	3.71	4.6	8.9	29.2	78.7	24	30.5	105	19.8	9	>60 mL/min/1.73㎡
M	49	5712	45620	5849	5739	30390						5789		2.1	22	2.55	470	1513	5.8	137	2.7	1.26	3.5	10	9.8	28.7	82	28	34.1	59	17.5	21.5	>60 mL/min/1.73㎡	1
M	52	86121	920	5198	80605	85201	85221	9534	5712	30390	709	92303		1.1	11.6	2.93	22	100	2	141	4	0.65	3.44	6.8	11.5	33.6	97.7	33.4	34.2	92	15.1	9.5	>60 mL/min/1.73㎡
M	68	845	20288	4870	5715	785	7030	4111	4550	4553		389		1.1	11.8	2.64	25	22	0.6	146	3	0.41	3.01	1.2	9.2	29.1	96.7	30.6	31.6	49	16.3	3.6	>60 mL/min/1.73㎡
M	50	53140	53240	5849	5712	28951	7895	45621	2738	57420	2761	5789		2	21.6	1.96	167	349	12.6	127	3.9	0.89	3.32	6.4	9.8	28.3	85.2	29.5	34.6	63	17.3	13.6	>60 mL/min/1.73㎡
M	44	5130	5109	51881	4280	5849	5119	V451	4255	42789	5712	7863		1.1	11.2	2.59	22	55	0.6	133	4.1	8.66	2.7	3.8	7.2	20.8	77	26.7	34.6	6	17.1	106.3	7 mL/min/1.73㎡(stage5:<15)	1
M	45	5712	45620	5722	2867	7999	2753	7895	2738	2859	5939	45620		2	21.9	1.86	23	189	5.7	141	2.4	2.95	2.22	4.8	7.4	22	99.1	33.3	33.6	54	25.9	40.1	23 mL/min/1.73㎡(stage4:15-29)	1
M	47	53160	5712	30390								53310		1.3	13.9	3.11	60	149	5.8	147	4.2	0.79	3.64	6.8	10.6	31.4	86.3	29.1	33.8	111	13.9	29.9	>60( 105 僅供參考) mL/min/1.73㎡
M	34	7030	5715	2738								7824		1.2	13.2	2.3	63	122	12.5	139	3.3	0.65	2.78	5.6	9.7	27	97.1	34.9	35.9	88	19.7	2.8	>60( 140 僅供參考) mL/min/1.73㎡
M	61	40391	5715	2859	25000	7051						585		1.2	13	2.72	25	39	0.3	143	3.7	8.19	2.15	2.8	6.6	19	88.4	30.7	34.7	99	14.9	71.2	7 mL/min/1.73㎡(stage5:<15)
F	72	1744	51881	1970	1977	1972	486	2768	2819	2880	5715	1744	1	1.4	14.4	2.54	47	95	0.6	137	2.2	0.45	3.07	9.9	9	27.5	89.6	29.3	32.7	131	16.9	11.5
F	47	5715	7907	7054	7895	5119						5715		1.5	16.6	3.56	68	57	3.1	127	5	1.08	2.74	2.1	6.2	20.4	74.5	22.6	30.4	31	17.3	19.3	54 mL/min/1.73㎡(stage3:30-59)
F	78	5722	570	2867	5715	7895	5849	5789	389	78559	2764	5722	1	3	31.6	2.96	368	483	12.6	142	2	1.99	3.51	4.9	10.9	31.3	89.2	31.1	34.8	162	15.9	31.2		1
M	57	570	389	78559	51881	1977	7824	2867	5849	5724	2767	5601	1	2.1	22.3	3.18	129	434	7.2	140	4.3	1.17	2.29	11	6.6	20	94.8	29.7	31.3	34	30.2	62.4	>60 mL/min/1.73㎡
M	49	1514	5715	30390								1514		1	10.5	4.77	17	17	0.4	141	4.1	0.69	5.01	7.8	15.9	45.8	91.4	31.7	34.7	281	12.2	12.1	>60 mL/min/1.73㎡
F	38	6826	68609	7907	1479	5715	45620	7895	1977	1970	1985	6829	1	1.1	11.3	2.31	55	80	1.7	132	3	0.69	3.52	10.8	10.5	31.2	88.6	29.8	33.7	41	18.5	17.4	>60 mL/min/1.73㎡
M	57	4568	5789	5712	5723	2867	389	2738	30390	5722	25000	5789		1.7	18.5	2.43	31	37	1.1	143	3.7	1.01	2.64	9.8	7.3	22.3	84.5	27.7	32.7	97	15.7	19.3	>60 mL/min/1.73㎡
F	51	5672	5715	7051	7895	2738	55090	2111	53789			5715		1.4	15.2	3.37	24	43	1.7	139	3.9	0.63	4.46	2.8	10.3	32.6	73.1	23.1	31.6	80	17.8	15.8	>60 mL/min/1.73㎡	1
M	54	5722	5715	5672	2761	2738						5715		1.8	19.3	1.68	71	140	23	118	4.2	0.97	3.25	6	11.2	30.9	95.1	34.5	36.2	20	18.2	19.1	>60 mL/min/1.73㎡
F	48	3849	5809	51881	5715	7895	78559	2512	2867	5728	5829	5715	1	1.4	14.4	2.54	17	52	1.1	143	3	1.62	3.12	2.9	9.8	29	92.9	31.4	33.8	99	15.1	33.7	34 mL/min/1.73㎡(stage3:30-59)	1
M	65	20288	486	1120	5789	5939	2765	5718	6000	5739	78050	389		1.2	13	2.5	55	194	2.2	137	4.5	1.11	3.48	1.9	9.5	28.4	81.6	27.3	33.5	55	16.8	22.2	>60 mL/min/1.73㎡
F	78	53140	4550	4553	7032	5715	45621	2738	4019	2749	2809	5789		1.2	12.8	3.16	25	38	1.7	139	2.4	1.36	4.01	10.8	8.1	26	81	24.7	30.5	80	20.1	21.5
M	64	5849	389	78559	5715	486	1125					2762	1	1.7	18.8	2.98	52	170	0.7	139	2.3	2.76	2.86	5.4	8.7	25.1	90.6	30.4	33.6	36	17.1	40.6	23 mL/min/1.73㎡(stage4:15-29)	1
M	54	7032	5715	5728	5849	5724	7895	2874	2867	5722	25000	7032	1	2.6	28.3	2.81	107	160	22.1	128	4.8	2.49	3.31	7.5	11.6	30.4	91.8	35	38.2	98	20.9	54	27 mL/min/1.73㎡(stage4:15-29)	1
M	53	5712	30390	45620	5738	75310	25000					5780		1.2	12.9	2.95	40	64	0.6	137	3.6	0.64	3.21	3.6	11.5	33.4	95.6	31.8	33.2	31	18.2	9.7	>60 mL/min/1.73㎡
M	59	41401	4281	40391	99811	486	4240	51889	25000	5715	570	4149		1.3	13.5	3.36	34	21	0.3	134	5	4.86	3.81	9.2	9.8	32.1	84.3	25.7	30.5	293	17.8	21.8	12 mL/min/1.73㎡(stage5:<15)	1
M	47	72886	5712	7051	78050	25040	58381	30390				6829		1.5	16.2	2.15	60	207	6.4	140	3.4	1.19	4.08	11.4	13.4	38.9	95.3	32.8	34.4	59	16.4	28.9	>60( 65 僅供參考) mL/min/1.73㎡
F	59	3962	4281	4589	5849	42731	5715					3950	1	1.4	14.8	2.38	50	92	2	146	4.1	1.12	3.14	7.1	11	33.6	107	35	32.7	78	19.2	32.5	50 mL/min/1.73㎡(stage3:30-59)
M	48	V08	5715	5722	7030	7051	2867	2875	2738	57420	5756	5715		1.5	15.6	2.31	85	160	10.3	138	3.2	1.11	3.36	6.9	10.6	29.7	88.4	31.5	35.7	99	25.6	9.9	>60 mL/min/1.73㎡
M	83	2800	5789	5997	2767	5715	25040	58381	2740	4019	5718	28529		1.3	14.2	3.37	130	80	0.7	139	4.4	2.88	4.15	5.9	9.2	30.1	72.5	22.2	30.6	115	25.6	71.6
M	41	5781	5712	3849	5672	5771	7895	25000	V4975	9059	V0261	5789		1	10.7	3.17	23	30	3	136	4	0.38	3.49	2.9	10.7	33.9	97.1	30.7	31.6	120	19.4	9	>60
F	84	53140	5302	45620	5715	7895	73730					5789		1.2	13.4	2.59	28	76	0.4	141	4	0.93	3.1	3.7	8.8	28.2	91	28.4	31.2	107	16.3	23.1		1
M	49	5712	45620	5722	51881	48283	514	7895	2766	25000		5789		1.6	18.8	2.73	79	290	3.6	144	2.1	0.63	2.99	2.6	8.7	25.5	85.3	29.1	34.1	14	18.5	15.1	>60 mL/min/1.73㎡	1
F	65	5722	5715	486	7895	45620	2867	5724	7824	25000	4019	5722		1.3	14	2.17	19	44	1	144	2.9	1.34	2.28	3.3	7.5	24.7	80.7	25.4	31.5	77	18.6	24.7	40	1
F	65	2766	5715	5722	7895	40391	43491	V451	4289	5724	25000	5715		1.2	13.4	3.06	25	45	1.8	140	4.5	2.83	3.29	4.1	9.3	28.5	86.6	28.3	32.6	69	13.5	61.1	17 mL/min/1.73㎡(stage4:15-29)	1
F	57	5761	99659	7907	V427	5715	7032	4019				99682		1	11.5	3.23	87	79	0.8	144	4.1	1.37	3.12	2.5	9.8	29.7	95.2	31.4	33	87	12.9	26.8	40
M	45	71106	7280	3811	5789	2880	5939	5738	5718	5768	2738	73349		1.2	12.6	2.42	29	72	1.3	142	3.4	1.37	4.16	15.2	11.1	33.7	81	26.7	32.9	181	17.1	17.8	56 mL/min/1.73㎡(stage3:30-59)
M	58	1459	5715	2874	311							2103		1.3	14.3	4.13	23	27	2.2	130	4.7	0.61	4.72	5.7	15.3	44.2	93.6	32.4	34.6	79	13.8	8.1	>60 mL/min/1.73㎡	1
M	45	6826	6823	6824	5712	2738	7895	5939				6829		1.6	17.5	2.58	23	74	1.3	138	3.4	2.9	2.5	6.1	8.2	25.2	100.8	32.8	32.5	94	18.8	36.3	24 mL/min/1.73㎡(stage4:15-29)
M	66	51881	5712	3849	78559	496	4169	5849	5789	5730	42731	486		1.2	13.4	2.47	28	34	2.6	148	3.3	0.64	4.01	10.1	9.1	32.1	80	22.7	28.3	126	24.2	19.9	>60 mL/min/1.73㎡
M	47	5712	45620	51881	5849	486	389	78559	5724	5722	5651	5715	1	5.5	58.3	2.14	10	122	25.4	139	3.1	6.51	2.8	23.1	9.6	27.8	88.2	31.8	36	17	22.3	95.6	9 mL/min/1.73㎡(stage5:<15)	1
M	68	1539	1977	389	49121	2760	2765	5722	42731	2888	4019	1539	1	1.5	17	4	92	141	4.6	147	3.5	1.15	4.22	17.4	12.7	38.4	91	30.1	33.1	160	19.3	32.6	>60
M	37	7032	45620	389	2800	5849	51881	78559	5715	5679	7895	5714	1	3.3	37.1	2.62	670	178	20.9	136	4	0.93	3.42	8.2	11.1	32.4	90.9	33.3	36.7	88	22.5	18.9	>60 mL/min/1.73㎡	1
M	73	5715	45620	7030	5990							51881		1.3	13.8	2.49	34	59	2.8	135	3.6	0.74	3.13	12.2	9.4	27.1	86.6	30	34.7	108	19.6	30.4		1
F	83	42731	42989	5715	7895	51881	24290	389	78551	41091	2763	5789		7.1	77.4	2.9	736	2432	4.1	140	3.2	1.89	3.28	17.4	9.8	31.5	96	29.9	31.1	177	14	20.5
M	50	25080	70715	389	5712	7030	45621	2867	7895	2874	5829	25072		2	22.9	2.15	11	29	3.9	134	5.1	1.56	2.45	15.1	6.4	17.9	73.1	26.1	35.8	27	19.1	24.3	47 mL/min/1.73㎡(stage3:30-59)	1
M	65	53140	51881	78559	5712	7051	2760	27542	3483	4019	8054	5722	1	1.4	15.5	2.45	72	310	4.7	143	5.3	2.17	3.04	6.9	9	27.7	91.1	29.6	32.5	124	17.5	69.5	31 mL/min/1.73㎡(stage3:30-59)	1
F	59	3811	42099	4210	51881	5715	53140	486	5722	514	5109	389	1	1.7	18.1	1.31	73	151	4	134	3.9	0.54	3.73	6.6	8.3	25.9	69.4	22.3	32	55	17.2	22.6	>60 mL/min/1.73㎡
F	70	570	1749	1985	5716	2848						57140		1.1	11.8	2.36	119	410	3.6	134	4	0.9	2.95	6.2	9	26.6	90.2	30.5	33.8	9	22.3	16.7		1
M	53	71195	5715	2859	5789	30390						73342		1.4	14.4	3.34	23	43	1.4	125	4.3	0.85	3.48	18.1	10.9	31	89.1	31.3	35.2	218	14	35.4	>60 mL/min/1.73㎡
M	63	5715	7051	549								5715		2	23.8	2.97	77	64	1.1	142	3.9	1.05	2.57	3.2	8.7	25.4	98.8	33.9	34.3	37	15.8	28.3	>60 mL/min/1.73㎡
M	57	1580	1980	28310	7054	5715	570	7824				2155		1.8	19.3	2.42	18	27	5.1	142	3.4	1.27	2.61	0.9	7.6	22.1	84.7	29.1	34.4	22	14.1	15.4	58 mL/min/1.73㎡(stage3:30-59)	1
F	51	3811	78559	71106	5849	40391	5715	7895	28951	4210	4280	389	1	1.7	18.2	2.41	47	37	3	137	6.7	4.89	3.51	16.4	10.3	30.4	86.6	29.3	33.9	228	18.1	158.4	9 mL/min/1.73㎡(stage5:<15)
M	55	5712	5722	53140	43491	5990	7895	30390	45621	2738	9100	571		1.8	19.6	1.97	23	49	1.3	141	3.3	1.97	3.42	6.4	10.2	30.1	88	29.8	33.9	53	16.8	40.5	35 mL/min/1.73㎡(stage3:30-59)
F	40	389	72705	585	4430	7101	2794	5716	78039	4476	7895	389	1	2.3	25.1	2.41	31	46	21.1	133	4.5	5.95	2.8	21.4	8.3	26.3	93.9	29.6	31.6	45	19.3	54.8	8 mL/min/1.73㎡(stage5:<15)	1
F	84	5715	7895	2449	4019	4241	4389	4580	42789			5715		1	10.4	3.26	15	37	0.6	125	3.8	1.13	2.88	3.8	9.6	27.4	95.1	33.3	35	125	13.8	12.8		1
F	70	5715	7895	7051	45621	7823						7895		1.5	16.2	2.64	35	65	1	141	3.9	0.38	2.83	3	9.4	28.4	100.4	33.2	33.1	36	15.5	15.9
M	34	3970	5715									4241		1.2	12.8	4.07	16	22	1.1	139	4	0.62	5	5.1	15.1	44.3	88.6	30.2	34.1	143	13.9	14.2	>60 mL/min/1.73㎡
M	53	5118	486	5712	5849	5724	2766	53140	4568	28521	30390	5715		1.3	13.9	3.44	12	30	0.5	141	2.9	10.53	3.01	6.1	8.9	25.9	86	29.6	34.4	64	14.7	149.8	5 mL/min/1.73㎡(stage5:<15)	1
M	63	389	78559	5761	57451	5715	7030	7051	7895	5939	5672	5770		1.6	16.8	2.65	215	335	3.7	119	2.2	0.33	3.56	14.2	9.8	31.2	87.6	27.5	31.4	75	16.4	5.5	>60 mL/min/1.73㎡	1
M	45	4240	4210	25000	5715	5184	28959					4280		1.8	20.1	3.45	324	69	1.9	141	4.1	0.83	5.32	15.2	12.1	37.5	70.5	22.7	32.3	142	14.3	17.7	>60 mL/min/1.73㎡
M	48	6820	5761	5712	30390	7895	45621	V1002	V1007			389		1.7	18.7	2.67	46	74	1.2	141	3.9	0.72	1.91	10.2	6.7	20.5	107.3	35.1	32.7	69	15.5	43.2	>60 mL/min/1.73㎡	1
F	57	1562	5715	4019	1978							5715		1	10.9	3.41	81	87	2.1	140	3.8	0.41	4.18	6.9	11.4	35.1	84	27.3	32.5	447	15.3	8.2	>60
M	55	5712	7895	45621	5722	2888	5769	2768	2875			5715		3.1	33.9	2.53	37	255	7.3	139	2.3	0.49	2.64	5.1	8.5	25.8	97.7	32.2	32.9	48	22.7	10.6	>60 mL/min/1.73㎡	1
M	42	5712	45620	383	51881	4568	30390	4289	4255	4271	2769	5789		1.5	17	2.85	42	217	8.5	137	3.3	0.46	2.82	9.8	8.1	25.8	91.5	28.7	31.4	59	18.4	5.6	>60 mL/min/1.73㎡
M	81	389	5990	34590	5722	5715	45620	2848	79099	53390	2875	5990	1	1.2	13.6	2.7	65	69	0.6	135	2.8	0.47	3.53	1.4	11.9	35.6	100.8	33.7	33.4	15	15.5	6.4
M	44	5712	5672	78559	389	7895	5722	5724	5118	30390	45621	5715	1	2	22.4	2.67	46	155	2.9	131	3.3	1.67	2.68	9	9.8	27.1	101.1	36.6	36.2	31	13.8	53.9	45 mL/min/1.73㎡(stage3:30-59)
M	53	5712	7895	5118	2761	28951	7030	53190	414	4111	28529	5715		2.5	27.8	2.33	23	52	10.6	115	3.8	0.74	3.08	6	9.7	26.6	86.4	31.5	36.5	29	22.3	19.7	>60( 110 僅供參考) mL/min/1.73㎡	1
M	87	7895	5672	5715	7030	2874	2867	2738	2761	5601	3320	7895		1.6	16.7	2.4	29	43	0.9	140	3.4	1.11	3.34	5.8	11.2	33.3	99.7	33.5	33.6	72	14.8	16.1		1
M	47	53150	5728	5722	5712	2869						389	1	2.1	23.6	2.05	22	41	8.6	142	3.2	0.71	2.47	7.6	7.3	23.6	95.5	29.6	30.9	86	34.1	17	>60 mL/min/1.73㎡
M	42	73342	5712	30390								73342		1	10.7	4.12	22	39	0.3	141	4.1	0.75	3.5	7.5	12.7	38.7	110.6	36.3	32.8	222	14	11.9	>60 mL/min/1.73㎡
M	60	1533	2113	9974	5679	99859						1533		1.4	15.8	4.85	30	24	0.5	137	4.2	1.15	3.76	5.9	6.4	22.5	59.8	17	28.4	234	17.6	15.5	>60 mL/min/1.73㎡
M	61	1977	1533	5712	7895	25000	30390					1533		1.2	12.4	4.31	35	35	0.5	139	4.4	1	5.11	3.8	13.6	41.7	81.6	26.6	32.6	118	15.7	15	>60 mL/min/1.73㎡
M	55	5712	45620	4568	4019	7030	25000	30390				5789		1.5	16.1	3.16	69	92	1.7	140	3.4	0.78	3.12	4.2	10.3	29.6	94.9	33	34.8	80	16.4	9.2	>60
M	48	2762	389	5715	486	5712	30390	25000	3580	45621	7824	25010		1.2	13.1	3.37	32	86	3.8	131	2.6	1.06	2.78	1.1	7.5	22.3	94.2	32.4	34.4	39	23.7	10.5	>60( 74 僅供參考) mL/min/1.73㎡
M	37	5722	1369	5712	5849	7030	7895	30390	V1271			5715		1.7	18.2	2.73	41	88	2.9	142	3.3	1.31	3.52	3.2	11.2	31.3	89.2	30.4	34.1	71	16.5	21.5	>60 mL/min/1.73㎡
M	34	5712	45620	28951	3811	78559	7895	7824	29181	570	5711	5789		1.5	16.4	3.19	508	1407	8.9	141	2.6	0.78	3.05	3.5	9.1	26.7	87.5	29.8	34.1	32	16.3	17.5	>60 mL/min/1.73㎡
M	43	5712	7895	4555	45621	2809	30390	7030	53011			5715		1.5	17.7	3.05	18	24	4	133	4	0.74	4.47	3.9	10.5	33.9	75.8	23.5	31	123	27.4	9.2	>60 mL/min/1.73㎡	1
M	58	3240	5712	5849	389	2875	30390	4019				78009	1	1.5	16	2.93	106	73	1.3	137	3.8	0.7	5.03	16.8	17.1	47.3	94	34	36.2	54	12.9	16.4	>60 mL/min/1.73㎡	1
M	33	5770	5715	28951	7895	45621	53140	7032	7054	30390		5715		1.4	14.8	2.76	51	87	2.2	142	4	0.56	2.6	6.1	9	28.5	97.3	31.9	32.8	128	15.5	6.3	>60 mL/min/1.73㎡	1
M	31	4329	9961	5715	2848	389	30390					431	1	1.7	17.9	2.91	20	67	6.5	130	4.4	0.44	3.34	5.7	12	34.8	104.2	35.9	34.5	97	16.2	5.3	>60 mL/min/1.73㎡
M	76	4590	5809	5829	6000	5715	7051	2390	2874	462	4550	441		1.1	12	3.09	85	45	0.5	152	3.7	2.01	3.8	7.1	11.7	34.9	91.8	30.8	33.5	59	13.6	47.1
M	42	99666	9964	71105	V4364	389	5715	5771				6829		1.4	14.8	2.9	14	49	1	138	3.2	0.89	3.93	19.6	11.1	32.5	82.7	28.2	34.2	423	14.5	32.5	>60 mL/min/1.73㎡
M	48	5715	7051	51882	486	V427	585	5119	5770	2738	9587	5715	1	1.8	19.8	2.92	55	127	12.2	129	3.5	1.18	2.76	11.2	8.5	24.8	89.9	30.8	34.3	30	21.8	52.7	>60 mL/min/1.73㎡
M	48	5789	5712	30390	45621	2874						5789		1.3	14.3	3.33	52	67	12.5	138	3.1	0.97	3.16	3.7	10.7	31.4	99.4	33.9	34.1	75	18.3	7.7	>60 mL/min/1.73㎡
M	54	486	51881	389	40291	5715	57510	5768	4919	2888	7032	486		1.2	13.3	2.45	33	73	0.4	136	4.3	0.69	4.44	17.3	14.2	41.7	93.9	32	34.1	241	17.5	13.5	>60 mL/min/1.73㎡	1
M	41	5770	5712	2930	29181	5722	30390					5770		0.9	9.4	3.4	41	66	0.3	135	4.6	0.38	2.41	5.9	9.7	28.6	118.7	40.2	33.9	401	13.8	3.8	>60 mL/min/1.73㎡
M	59	5712	45621	7051	5849	53190	53290	2765	5789	30390		5789		1.6	17.6	3.12	19	32	4.9	140	2.9	1.44	3.86	6.8	10.1	30.5	83.4	27.7	33.2	66	18.8	31.6	50 mL/min/1.73㎡(stage3:30-59)
M	44	5720	5712	5738	6039	60889	25000	30390				78079		1.3	14	2.3	19	56	3.6	130	3.7	0.82	4.52	15.2	13.4	39.4	87.2	29.6	34	170	15	12	>60 mL/min/1.73㎡	1
M	49	5715	5672	7030	570	5722	78559	5789	2867	2738	7895	7032	1	3	32.9	2.36	34	82	14.1	136	3	0.87	3.08	6.7	7.6	22.6	73.4	24.7	33.6	87	20.4	16.9	>60 mL/min/1.73㎡
M	34	5712	3849	5771	2518	4568	5789	45621	5990	78559	5183	5789		1.8	18.9	2.84	16	56	1.5	137	3.6	0.4	3.41	3.3	10.8	32	89.4	30.5	34.1	112	15.4	3.6	>60 mL/min/1.73㎡
M	49	7895	5715	5722	7030	2115	452	45621	5640			5715		1.6	17.4	1.93	28	44	0.5	128	4.7	0.55	3.6	4.2	8.1	26.6	73.9	22.5	30.5	128	17.8	11.8	>60 mL/min/1.73㎡
F	56	72886	414	4111	25040	5715	4184	58381	25060	V090	3572	6829		1.7	18.4	1.81	14	58	0.7	138	3.4	0.62	4.19	7.2	9.7	29.2	69.7	23.2	33.2	67	19.4	10.7	>60 mL/min/1.73㎡
F	59	5715	7051	5723	45621	4568	57420	25000				5715		1.5	16.5	3.47	43	26	0.8	129	4	0.9	2.08	5.3	6.7	20.5	98.6	32.2	32.7	116	19.1	37.2	>60 mL/min/1.73㎡
M	41	5712	389	7895	5722	2738	30390	5997	2768	7061	7048	389		1.8	19.9	2.21	30	95	6.2	139	2.4	0.58	2.95	4.2	10.5	31.1	105.4	35.6	33.8	72	25.5	8.4	>60 mL/min/1.73㎡
M	62	72210	99812	5712	5738	5990	2869	53290	25000	30390		72210		1.3	13.8	3.4	41	60	1.6	141	3.3	0.58	3.26	5.6	11.5	32.9	100.9	35.3	35	99	13.8	10.5	>60 mL/min/1.73㎡
M	65	57451	5672	5761								7824		1.4	15.7	2.82	71	57	6.2	141	4.5	0.86	4.13	7	14	41.1	99.5	33.9	34.1	243	14.1	12.6	>60 mL/min/1.73㎡
F	41	5712	4568	5789	78559	5849	2767	2874	2867	30390	45621	5789		1.5	17	1.61	29	328	1.1	146	3.9	2.46	3.48	15	10.3	29.4	84.5	29.6	35	39	14.5	42	22 mL/min/1.73㎡(stage4:15-29)
M	37	3842	5712	5761	5679	5723	45621	2874	28951	2554	30390	389		1.5	15.9	2.5	11	20	1.5	131	3.9	1.04	3.4	9.7	10.1	29.4	86.5	29.7	34.4	46	16.7	26.7	>60 mL/min/1.73㎡	1
M	45	5712	45620	2874	53081	30390	V4364					5715		1.8	19.4	2.48	39	137	2.4	140	3.5	0.64	2.69	2.3	8	24.5	91.1	29.7	32.7	62	20.8	8.6	>60 mL/min/1.73㎡
M	41	5712	45620	28951	5302	57420	30390					5789		1.4	14.8	2.94	45	97	7.4	136	4.1	1.7	2.62	10.1	6	20.5	78.2	22.9	29.3	51	29.9	45.4	44 mL/min/1.73㎡(stage3:30-59)
M	48	53140	53240	5712	7895	30390	7051	72981	6826			5789		1.3	14.9	1.84	51	101	1.8	137	3.7	0.37	3.03	5.1	7.9	24.2	79.9	26.1	32.6	75	19.2	18.5	>60( 251 僅供參考) mL/min/1.73㎡	1
M	68	57410	53240	5715	45621	4568	53789					57420		1.4	15.4	2.42	38	51	0.8	134	3.8	0.99	3.01	3.8	9.3	27.2	90.4	30.9	34.2	97	15.2	21.5	>60 mL/min/1.73㎡
M	44	5789	5712	7907	570	28951	30390	7895	2874	7824	45621	5715		1.5	16.1	2.94	25	105	5.7	140	2.9	0.71	3.22	5.3	9.2	29.3	91	28.6	31.4	92	20.6	8.3	>60 mL/min/1.73㎡
M	34	5722	51881	5789	5712	7030	5672	30390	5728	28529	5724	5715	1	2.1	23	2.6	14	30	29.2	160	3.1	2.8	3.42	13	9.2	26.8	78.4	26.9	34.3	47	20.3	58.4	26 mL/min/1.73㎡(stage4:15-29)
M	64	1976	5715	5119	1509	1978	4019	2724				1504	1	1.2	12.4	3.11	26	43	0.5	130	4.1	0.5	4.2	12.4	11.5	33.3	79.3	27.4	34.5	414	15.8	3.9	>60( 167 僅供參考) mL/min/1.73㎡	1
M	73	4260	5809	585	25000	5715	2888	2899	20510	2740		4260		1.5	16.2	3.28	17	27	0.7	136	4.4	4.28	3.44	30.7	10.8	31.9	92.7	31.4	33.9	232	17.3	72.3		1
M	57	7030	25000	4019								57140		1.6	18.5	2.68	556	281	5.4	139	3.5	0.44	3.97	5.1	12.4	36.1	90.9	31.2	34.3	107	16.9	8.2	>60 mL/min/1.73㎡
M	52	1453	5712	45620	2867	486	4568	30390	7895	2738	5939	1460		1.3	13.3	3.11	25	40	0.9	142	3.5	0.62	4.11	9.8	12.8	38.4	93.4	31.1	33.3	235	13.3	12.6	>60 mL/min/1.73㎡
M	44	5849	2767	40391	72889	53510	7291	53081	28521	5712	7030	2767		1.1	12	3.32	68	50	0.2	142	5.9	3.27	2.72	6.3	8	23.4	85.7	30.5	35.6	147	14.1	59.3	21 mL/min/1.73㎡(stage4:15-29)	1
F	75	53140	5715	7051	7895	73313	45621	53290	5829	5738	25000	5789		1.3	14.2	3.26	12	23	1	141	3.5	1.43	3.39	2.5	10	29.6	87.3	29.5	33.8	40	18	43.6
F	58	4560	53340	1519	5722	3842	5849	7030	7895	6826	V1011	5780	1	2.8	30.5	2.57	232	146	19.9	137	3.5	0.38	6.06	9.8	13.8	39.8	65.7	22.8	34.7	35	18.8	27.3	>60 mL/min/1.73㎡
M	63	53789	3840	48283	51881	585	5728	2869	2874	25000	5715	585	1	2	21.9	45.5 % 2.5	5	32	10.3	128	3.6	3.6	2.89	6.2	8.5	25	86.5	29.4	34	21	16.2	47.3	17 mL/min/1.73㎡(stage4:15-29)
F	56	7032	5715	5738	53540							5733		1.3	14.8	3.22	865	830	10.2	138	3.1	0.28	3.99	4.4	12.1	35.6	89.2	30.3	34	131	17.2	7.3	>60 mL/min/1.73㎡
M	46	5712	5119	2738	2819	591	4279	5920	6961	V0261	V0262	5715		1.6	16.6	2.26	23	54	4.5	143	3.1	0.7	1.8	5.9	7.7	23.3	129.4	42.8	33	104	20.5	8.9	>60 mL/min/1.73㎡
M	52	25082	7854	44422	40391	41401	5712	45620	4280	7030	72881	25000		1.1	12.3	3.29	12	19	1	135	5.7	6.13	3.29	13.8	10.3	31.5	95.7	31.3	32.7	67	16.8	47.9	10 mL/min/1.73㎡(stage5:<15)
M	56	431	8220	486	5712	7895	5789	2767	4019	78791	30390	85300		1.2	13.2	3.44	73	82	1	139	5.7	0.89	3.8	8.2	11.4	36	94.7	30	31.7	190	16.6	23.7	>60 mL/min/1.73㎡
F	81	5715	7895	7051	45621	5723	53789	53540	53290	5373	4919	5715		1.5	16.2	2.59	56	128	3.1	135	3.2	1.03	2.42	3.6	8.8	25.1	103.7	36.4	35.1	82	14.3	16		1
M	59	5715	45620	28951	2874	7895	7054	V1271				5789		1.7	18	2.6	73	81	2.6	137	4.1	0.46	3.74	5.7	12	34.5	92.2	32.1	34.8	42	15.8	15	>60 mL/min/1.73㎡
F	63	5715	45620	5738	25000	7895	2874	V0261				5789		1.4	14.4	3.55	23	45	1.7	141	3.4	0.35	3.62	2.3	7.3	23.6	72.4	21.8	30.2	37	25	16.2	>60 mL/min/1.73㎡	1
M	48	53240	389	71109	48241	1122	586	72889	5712	30390	44422	5789	1	1.7	18.6	2.45	36	50	2.5	147	4.4	2.58	3.2	4.3	8.5	26.1	81.6	26.6	32.6	12	17.3	86.6	27 mL/min/1.73㎡(stage4:15-29)
M	38	53190	53290	5712	7895	5119	4659	78791	30390			5789		1.6	17.2	3.05	47	218	1.2	137	3.9	0.5	3.19	4.9	10.2	30.3	95	32	33.7	125	18.7	6.3	>60 mL/min/1.73㎡	1
M	69	5672	7895	4185	5712	45621	53190	7824	2869	2768	30390	5715		1.5	15.6	3.04	36	83	5.9	136	2.8	1.79	3.12	6.6	7.8	22.5	72.1	25	34.7	112	18.2	43.7	38 mL/min/1.73㎡(stage3:30-59)	1
M	68	5789	53190	53011	5715	2111	2110	45621	28951	5939	2390	5780		1.3	14.1	2.96	21	27	0.8	140	4.1	1.21	3.88	2.2	9.1	29.7	83	25.8	31.1	60	24.1	18.9	60
M	50	V581	1623	5718	78701	2799						1629		0.9	10	4.95	72	38	0.5	144	4.6	0.97	4.56	8.1	13.6	41.7	91.4	29.8	32.6	235	14.4	22.5	>60 mL/min/1.73㎡
F	44	2888	5119	7140	5849	2794	5715	2738	2869	7895	7905	389		2.1	22.5	44.1 % 2.4	3	16	0.4	142	4.6	1.13	3.39	18	9	27.8	82	26.5	32.4	271	17.3	32.4	52 mL/min/1.73㎡(stage3:30-59)	1
M	45	5712	45620	4568	5722	30390						45620		1.4	14.7	3.36	78	204	6.1	141	3.2	0.69	3.71	6.3	12.3	35.7	94.1	32.1	34.1	49	18.6	6.9	>60 mL/min/1.73㎡
M	49	5712	45620	30390	7824	2874	4568					5789		1.3	14	3.45	70	228	3.8	143	3.2	0.56	3.55	4.5	9.3	29.2	88.5	27.9	31.5	76	18.4	7	>60 mL/min/1.73㎡
M	58	5715	7054	45620	4019	25000						5715		1.4	14.7	4.29	23	17	0.9	132	4.1	1.01	2.87	1.2	9.5	28.3	98.6	33.1	33.6	63	17	30.2	>60 mL/min/1.73㎡
M	67	7895	5712	5849	3843	51881	78559	5722	585	V451	45621	5715	1	1.4	15.5	3.07	37	49	0.7	149	4.5	7.06	3.69	5.5	10.6	32.2	87.3	28.7	32.9	92	19	134.4	8 mL/min/1.73㎡(stage5:<15)	1
F	82	5716	5738	2449	25000	V103						2115		1.1	11.6	3.62	44	51	0.7	143	3.7	0.52	3.39	2.7	10.4	32.2	95	30.7	32.3	69	14.3	15.2
M	34	845	849	5712	45621	4568	5738	30390	V0980	78052		5713		1.5	16.6	1.94	37	133	18.9	137	2.7	0.52	4.03	10.4	10.4	34.2	84.9	25.8	30.4	242	29.4	4.6	>60 mL/min/1.73㎡
M	54	1440	5712	53540	53560	V0262	30390	5640	45621			1449		1.2	13.1	3.64	18	61	2.8	140	3.5	0.67	2.98	3.5	11.5	34.9	117.1	38.6	33	106	16.9	5.2	>60( 124 僅供參考) mL/min/1.73㎡	1
M	45	53140	5712	7051	30390	75612	72210					5789		1.3	13.9	2.51	11	29	0.8	136	3.8	0.82	3.86	9	9.9	33.4	78.8	24.6	31.3	330	22.6	3.8	>60( 101 僅供參考) mL/min/1.73㎡
M	38	5728	5712	7030	28951	2738	30390					7824		1.7	17.8	2.43	64	225	25.2	137	3.3	0.71	3.72	5.4	13	36.5	98.1	34.9	35.6	60	21.3	6.6	>60 mL/min/1.73㎡
F	69	389	78559	7070	5070	5715	7030	42781	4389			389		1.1	12.8	1.6	7	16	0.8	141	3	0.4	2.06	9.5	6.5	20.4	99	31.6	31.9	157	14.7	11.6	>60( 158 僅供參考) mL/min/1.73㎡
M	34	4568	5715	45621	5789	389	5849	78559	5722	5723	57420	5789		1.3	15.7	3.05	83	252	7.8	159	3.5	2.28	3.73	10.1	10.2	31.9	85.5	27.3	32	201	22.5	50	33 mL/min/1.73㎡(stage3:30-59)
M	74	43310	41401	5715	4019	V0261						43889		1.2	12.7	3.83	22	24	0.6	142	4	0.82	4	6.9	13.2	39.1	97.8	33	33.8	181	12.2	18.3
M	61	25060	3572	5130	5109	51881	5715	7895	5722	27541	2768	3572		1.6	17.6	1.73	34	45	2.4	139	2.2	0.41	4.28	18.6	12.1	36.5	85.3	28.3	33.2	119	16.8	15.9	>60 mL/min/1.73㎡	1
M	39	80026	5712	30390	2768							5715		1.2	13.2	2.47	49	231	1.7	136	3	0.52	2.78	7	8.4	26	93.5	30.2	32.3	124	16.6	2.2	>60 mL/min/1.73㎡
M	44	5712	2867	28951	45621	486	5722	53190	30390	2738	7824	5715		1.9	20.4	2.21	35	62	4.5	137	3.2	0.65	3.1	4.8	9.5	30.1	97.1	30.6	31.6	90	20.5	10.1	>60
M	58	1503	2880	53641	4660	1973	1961	5715	2875	2740	2859	150		1.1	13.1	3.49	41	26	0.7	134	4.4	1.02	2.53	6.5	8.5	25	98.8	33.6	34	97	20.9	29.5	>60 mL/min/1.73㎡
M	46	5715	7895	5119	7030							5715		1.6	17.6	2.59	42	45	1.4	136	3	0.73	3.73	3.3	13.3	37.7	101.1	35.7	35.3	78	16.4	13	>60( 115 僅供參考) mL/min/1.73㎡
M	42	5119	7895	5712	5722							5715		1.9	21.2	2.68	26	60	4.7	129	3.8	0.69	3.12	5.7	11	31.6	101.3	35.3	34.8	50	19.4	14.5	>60 mL/min/1.73㎡	1
F	28	5400	389	78559								5679		1.6	17.4	3.13	697	785	1.5	142	2.9	0.44	4.17	8.1	12.1	36.3	87.1	29	33.3	68	13.1	7.1	>60 mL/min/1.73㎡
M	54	99682	5762	5715	7030							V427		1.1	11.6	4.13	275	239	1.5	141	3.9	1.28	4.33	3.2	11.8	36	83.1	27.3	32.8	129	15.2	12.4	59 mL/min/1.73㎡(stage3:30-59)
F	53	1749	1977	1976	1985	5715	5723	7895	5119			1749	1	1.9	20.8	2.18	254	1323	13.5	135	3.3	0.84	4.44	9.2	13	39	87.8	29.3	33.3	66	24.9	21.1	>60 mL/min/1.73㎡
M	41	5712	7030	7895	51881	5849	585	30390	5679	5990	486	5715	1	2	21.5	3.42	9	52	36.7	133	3.1	2.02	2.9	6.9	9	24.7	85.2	31	36.4	27	20.9	85.7	37 mL/min/1.73㎡(stage3:30-59)	1
M	51	41401	4111	4289	4471	57140	25002	4019	2724	45981	5756	4130		1	11.1	3.57	219	121	0.4	135	4.2	0.91	5.45	9.3	15.8	46.5	85.3	29	34	189	13.1	20.1	>60 mL/min/1.73㎡
F	53	5715	45620	7030	2874	28951						5780		1.2	13.2	3.73	21	26	1	140	4.4	0.41	3.8	5.6	11.3	34.7	91.3	29.7	32.6	53	15.4	16	>60 mL/min/1.73㎡
M	74	5715	45620	53190	25000	6009						5789		1.5	16.3	2.61	18	36	2.4	138	3.2	0.95	3.31	3.2	10.9	32.5	98.2	32.9	33.5	48	16.1	22.3
M	49	5712	7030	28951	2859	30390						5715		1.3	13.6	2.7	41	66	1	144	4.7	0.63	3.25	4.3	9.1	28.4	89.8	29.5	32.9	116	16.3	15	>60 mL/min/1.73㎡
M	54	80709	5533	5579	5921	5712	591	7895	28951	45621	5939	5780		1.3	14.3	2.87	15	41	1	142	3.6	1.3	3.84	4.8	11.7	35.7	93	30.5	32.8	192	19.3	11.2	57 mL/min/1.73㎡(stage3:30-59)
M	49	5119	486	5712	7895	5789	30390					5119		1.7	18.4	2.45	26	66	4.3	136	4.3	0.89	2.68	7.1	10	29.2	109	37.3	34.2	62	12.1	12.7	>60 mL/min/1.73㎡	1
M	41	3849	4412	78559	5715	5119	5849	53011	V1271	57420	2512	389		2.8	30.8	2.96	31	50	6.4	134	3.8	0.59	2.89	6.5	9.9	28.5	98.6	34.3	34.7	32	16.2	11.8	>60 mL/min/1.73㎡	1
M	49	56983	51881	5679	78559	V1079	2869	56982	5789			202	1	2.5	27.1	2.06	203	5378	0.4	140	4.7	1.5	2.69	4	7.7	22.9	85.1	28.6	33.6	16	14.6	20.4	50 mL/min/1.73㎡(stage3:30-59)
F	33	42741	41091	5712	45621	7030	7895	486	2869	7824	4568	41090		2.3	24.8	2.8	44	172	5	146	2.6	0.6	3.12	8.5	8.6	27.1	86.9	27.6	31.7	67	18.3	9.1	>60	1
F	70	4280	4254	5715	4240	42731	4389	2724				4280		1.1	12.3	3.33	12	21	1.7	140	3.2	1.08	5.55	6.5	13.3	42.1	75.9	24	31.6	193	25.3	23.5
M	28	5715	7895	389	5672	5849	6826	7030	5722	78559	5728	5715	1	4.7	58.6	2.34	317	1304	22.8	136	4.2	5.74	2.43	15	8.2	26	107	33.7	31.5	17	25.4	15.3	12 mL/min/1.73㎡(stage5:<15)
M	40	5712	45620	5849	51881	28951	2867	30390	29181	460		578		1.3	15.2	3.23	43	141	3.2	148	3.5	0.84	3.11	8.7	9.3	27.8	91.6	30.2	33	19	16.1	27.8	>60
F	86	486	51881	5990	5789	4280	25000	2849	2738	2639	5715	4280	1	1.1	11.9	2.29	9	14	0.4	136	3.6	2	2.93	2.3	10.7	32.5	104.1	34.5	33.1	65	15.6	58.7		1
M	45	5712	45620	5789	389	78559	5722	2768	2738	30390		5715	1	2.1	25.3	2.98	103	394	20.2	149	1.8	1.23	3.99	28.8	12.1	33.3	83.5	30.3	36.3	85	15.6	27.8	>60 mL/min/1.73㎡
M	66	3849	5715	5849	2765	5119	7895	6826	45621	2809	7823	5722		1.4	15.2	2.68	17	33	1.4	140	4.3	1.52	3.19	5.2	8.1	25.5	79.9	25.4	31.8	102	23.8	31.5	46 mL/min/1.73㎡(stage3:30-59)	1
M	58	486	5712	7030	2867	7895	5829	2819	7213	6000	30390	486		2.1	22	1.65	31	91	1.6	140	5.6	2.2	2.63	12.3	8.8	26.5	100.8	33.5	33.2	122	23.4	39.1	31 mL/min/1.73㎡(stage3:30-59)
M	58	5712	51881	5722	486	5118	42731	5809	5829	2765	1369	78609	1	2	21.8	2.25	12	29	4	141	4.1	2.15	2.58	10.8	7.8	23.2	89.9	30.2	33.6	106	23.3	48.5	32 mL/min/1.73㎡(stage3:30-59)	1
F	32	5715	57149	2738	7140							5715		1.3	14.7	2.99	51	108	6.6	138	3.7	0.35	3.54	3.6	11.4	33.9	95.8	32.2	33.6	84	17.3	8.3	>60 mL/min/1.73㎡
M	38	5712	45620	2874	2768	2761	30390	V1271				5789		1.3	14.2	2.91	90	92	1.7	130	3.2	0.68	2.01	7.9	6.3	18.9	94	31.3	33.3	68	20.3	3.7	>60 mL/min/1.73㎡
M	40	22809	4781	5712	7030	30390	2874	28951				2104		1.5	17.3	2.86	25	29	2.3	140	4.1	0.46	2.95	5.9	8.6	26.2	88.8	29.2	32.8	60	16.8	4.9	>60
M	65	5712	7054	7895	45981	2768	1890	7824	30390			5715		1.5	16.1	3.27	19	42	19.3	136	4.6	0.96	3.55	4.1	10.6	30	84.5	29.9	35.3	136	23.3	22.3	>60 mL/min/1.73㎡
F	86	5789	5715	45621	7051	486	5723	53789	5939	2765		5715	1	1.4	14.4	2.68	47	70	2.2	126	3.3	0.5	3.39	12.3	10.2	29.1	85.8	30.1	35.1	50	14.8	20.3
M	42	5722	29181	6826	5712	5672	45621	30390	V0261			5715		1.7	17.8	2.37	24	66	2.3	140	5.3	2.18	2.49	4.7	8.1	24.2	97.2	32.5	33.5	71	18.8	36.1	33 mL/min/1.73㎡(stage3:30-59)
M	70	80024	80034	78039	78551	78559	5715	7054	34290	2899	7068	85220		0.9	10.1	3.47	30	81	1.9	142	2.6	0.88	3.63	10.2	13.6	39.6	109.1	37.5	34.3	104	13.8	10.4
M	41	1450	5715	6929	4019	V0261						1450		1	11.5	4.37	36	23	0.4	144	4	0.87	4.96	5.1	15.6	45	90.7	31.5	34.7	206	12.6	14.1	>60 mL/min/1.73㎡
M	80	5849	40391	25040	58381	5715	7895	7054	6000	7810	6989	389		1.3	13.9	52.60 % 3.10	41	71	0.5	135	5.8	6.65	2.77	10.4	8.3	24.5	88.4	30	33.9	122	14.3	121.5		1
M	79	5715	4568	5789	7054	389	53540	53560	53290	5118	5849	5789		1.4	15.2	2.47	27	52	0.7	142	3.7	1.26	3.57	3.5	11.5	33.6	94.1	32.2	34.2	59	19.7	19.3
M	54	5712	585	51881	389	2762	5118	3483	43491	5789	7032	5119	1	2	21.9	2.01	30	51	1.6	141	3.8	2.61	1.9	3.9	6.9	20	105.3	36.3	34.5	41	14.8	54.3	26 mL/min/1.73㎡(stage4:15-29)	1
M	31	8850	5712	28951	2874	30390						8830		1.9	20.8	2.43	28	60	1.2	139	3.3	0.63	3.4	7.5	12.2	35.2	103.5	35.9	34.7	37	14.7	8	>60 mL/min/1.73㎡	1
M	42	5768	71105	5762	5712	28951	2848	53081	30390	V4364		5789		1.5	16.3	3.27	13	71	2.6	140	3.7	0.51	3.01	2.9	9.8	29.8	99	32.6	32.9	84	19.8	3.1	>60 mL/min/1.73㎡
M	56	99769	7854	99883	5939	2724	5712	30390	4019			25002		1	10.4	3.23	20	31	0.2	141	3.8	1.52	4.73	7	15.3	44.6	94.3	32.3	34.3	209	13.6	15.1	48 mL/min/1.73㎡(stage3:30-59)
M	51	5712	40290	5789	30390							5715		2.9	31.8	2.4	14	29	7.8	140	2.4	1.11	2.54	4.6	8.1	24.8	97.6	31.9	32.7	76	23.5	7.3	>60 mL/min/1.73㎡
M	35	5712	45621	4568	2874	389	78559	5672	5849	5724	3481	5789	1	2.2	23.3	2.93	241	1169	10.4	147	3	3.39	3.08	13.5	9.2	26.2	85.1	29.9	35.1	15	16.7	64.9	21 mL/min/1.73㎡(stage4:15-29)
F	80	56982	5789	40391	389	486	5679	42731	570	5730	709	5789	1	1.2	12.4	3.44	874	788	1.1	140	4	1.59	3.83	13.9	11.6	34.2	84.6	28.2	33.3	91	14.9	18.4
F	79	3849	486	40391	51881	5715	78559	7070	45620	5722	5849	5715	1	1.9	22.2	2.63	33	59	3.6	134	5.4	2.2	3.88	8.4	13.1	38.9	105.2	33.8	32.1	69	20.2	77.2		1
M	34	5712	45620	30390	7030							5789		1.6	17.2	3.21	22	106	5	138	2.9	0.45	3.56	4.8	10.7	33.1	93	30.1	32.3	64	20.8	2.5	>60( 215 僅供參考) mL/min/1.73㎡	1
M	55	1450	44289	1983	37854	5128	5712	45621	30390	2767	25000	1450		1.2	14.1	3.75	21	22	0.6	132	4.2	0.56	4.67	6.4	7.8	22.6	85.2	29.3	34.4	104	13.5	17	>60
F	57	1830	5715	7030	5829	4019	28529	25000				5715		1.1	11.9	3.13	15	28	0.2	139	3.5	1.08	3.24	10.3	8.6	27.4	84.6	26.5	31.4	352	14.4	19.1	52 mL/min/1.73㎡(stage3:30-59)	1
M	31	5712	51881	45621	486	5849	389	78559	2762	5722	7895	5780	1	1.5	16.9	2.78	160	1029	38	136	3.1	2.66	3.79	23.6	8.5	24	83.4	28	33.5	53	19	51.8	28 mL/min/1.73㎡(stage4:15-29)
M	61	4568	5789	5712	3840	4821	1125	5849	585	5724	5990	5789	1	7.2	78.7	2.16	11	49	27.9	130	4.8	5.51	2.48	20.3	7.4	21	84.7	29.8	35.2	8	16.4	70.5	11 mL/min/1.73㎡(stage5:<15)
M	40	5712	4568	5789	7907	5119	2867	7895	7030	45621	78603	5789	1	2.3	25.3	2.32	31	84	19.8	138	3	1.01	2.63	5.9	8.4	24.4	95.4	31.9	33.5	69	33.4	14.3	>60 mL/min/1.73㎡
M	33	58189	5712	30390	5738	V0261						7910		1.3	13.5	1.94	29	63	1.1	144	3.9	2.63	5.45	7.3	12.3	36.2	66.4	22.6	34	95	14	40.5	28 mL/min/1.73㎡(stage4:15-29)	1
M	28	389	5722	5715	570	7020	7824	7895	2761	2867	7905	5715		2.7	32.3	2.36	108	266	30.1	122	2.8	1.28	3.32	13.1	12.3	32.9	99.1	37	37.4	119	20.3	15.7	>60 mL/min/1.73㎡
M	28	5728	7032	5715	5849	2762	2767					5715	1	3	32.4	2.52	432	1935	23.8	123	3.7	4.73	2.48	10.3	9.4	25.3	102	37.9	37.2	59	16.7	96.9	15 mL/min/1.73㎡(stage4:15-29)
M	57	5712	45620	7895	4568	2738	28951	2768	78791	2800		5789		1.4	14.4	2.69	11	17	1.6	137	3	0.49	3.51	4.6	9.2	28.9	82.9	26.2	31.6	81	19.9	10.4	>60 mL/min/1.73㎡
M	76	71106	1129	25000	5715	V0262						73010		1.1	12.2	3.38	62	124	0.7	141	4.3	1.62	3.88	4	12.3	37.7	97.2	31.7	32.6	107	14.2	30.7
M	40	31	5589	7104	1120	7048	6823	311	5715	7030	7051	7104		1.1	11.7	3.08	142	90	0.2	142	4.1	0.4	4.6	14.9	14.3	43	93.5	31.1	33.3	240	15.7	20.5	>60 mL/min/1.73㎡
M	48	4560	78039	2800	570	7806	30390					5789		1.4	14.7	3.33	358	90	2.1	130	2.6	0.49	3.61	14.5	11	32.3	89.5	30.5	34.1	69	15.9	6.9	>60 mL/min/1.73㎡	1
M	50	4568	5789	5712	7907	45621	2874	53011	30390			5789		1.1	12.5	2.77	213	195	0.9	142	3.7	1.13	3.31	11.3	10.7	32.7	85.5	27.2	31.8	62	17.9	16.5	>60 mL/min/1.73㎡	1
M	54	5712	5722	53140	45621	4568	2874	2111	30390	25002	57420	5722		1.5	17.3	3.15	31	51	1.1	137	4.7	0.66	2.6	5	8	22.8	88.8	31.5	35.5	53	15.5	26.7	>60
M	60	5712	7895	5723	53789	2800	5789	4553	5771	25000	47831	7895		1.7	18	42.4 % 2.8	25	59	1.2	133	2.8	0.57	2.42	10.7	7	21.5	85.1	27.7	32.5	114	15.2	1.8	>60 mL/min/1.73㎡
F	59	53140	7907	9964	5715	7030						5715		1.8	20.1	2.48	17	32	4.1	132	3	0.53	3.23	4.2	9.8	28.3	87.6	30.3	34.6	52	17	7.2	>60 mL/min/1.73㎡
M	53	99682	5715	7032	785							V427		1	10.5	3.97	458	131	0.8	142	4.1	1.02	4.08	11.1	13.4	40.7	99.8	32.8	32.9	131	13.9	21.7	>60 mL/min/1.73㎡
M	31	4871	53190	5715	28951	2848	7030					486		1.3	13.4	2.97	29	51	1.1	139	3.1	0.63	4.07	3	12.8	36.8	90.4	31.4	34.8	35	13.7	7.4	>60 mL/min/1.73㎡
M	49	570	5733	5712	7051	25060	3572	2738	2724	1120	78052	5715		1.1	11.7	3.57	338	116	10.9	133	3.8	0.59	4.33	8.1	13.6	39.3	90.8	31.4	34.6	213	14.3	11.2	>60 mL/min/1.73㎡
M	48	5715	45620	7051	25000							5789		1.2	12.8	3.32	12	22	0.9	118	3.8	0.52	3.96	5.9	9.8	28.5	72	24.7	34.4	86	15.3	8.5	>60( 169 僅供參考) mL/min/1.73㎡
M	40	4240	42731	5715	7030							4240		1.6	18.8	2.86	30	26	1.8	141	3.6	1.26	5.27	5.1	15.6	47.7	90.5	29.6	32.7	94	15	27.6	>60 mL/min/1.73㎡
M	57	1510	5715	53190	5651							1509		1.4	15.4	2.55	8	47	1.1	138	3.4	0.91	4.51	3.5	11.5	35.6	78.9	25.5	32.3	76	20.5	20	>60 mL/min/1.73㎡
M	83	53140	45620	56212	5715	7054	2113	2809	25000	4019		5715		1.1	11.8	3.33	26	35	0.4	137	4	1.73	2.79	8.3	8.1	25.8	92.5	29	31.4	227	19.2	25.2		1
M	51	5722	2768	5712	28951	43820	30390					5722		1.5	16	3.19	32	43	3	141	2.9	0.76	5.23	8.8	12.4	36.7	70.2	23.7	33.8	111	17.2	8	>60
F	72	4280	53150	486	51881	51882	1629	5715	2738	99881	2768	428	1	1.2	13.5	49.80 % 3.00	20	101	0.3	140	3.7	0.45	2.98	5.4	8.8	26.6	89.3	29.5	33.1	165	20	8.9
M	40	5712	7895	389	3575	29181	30390	4299	2738	7823	28951	5715		2.4	26.8	3.02	23	67	11	134	2.9	0.67	2.36	3.9	8.3	26.4	111.9	35.2	31.4	72	16.4	5.9	>60 mL/min/1.73㎡
M	43	5712	51881	389	7895	5119	2867	5722	5849	5770	2738	5715		2.8	31	2.8	41	104	9.2	144	3	0.64	2.83	12.2	8.5	26.3	92.9	30	32.3	75	19.5	14.6	>60 mL/min/1.73㎡
M	41	29181	5718	5738	29590	25050	36201	4019	2724	22804	2812	2910		0.9	9.4	4.91	24	24	0.3	141	3.8	1.11	5.6	7	17.9	50.1	89.5	32	35.7	198	12.1	15.1	>60 mL/min/1.73㎡
F	73	1536	5715	7895	25000	V643	2639	2738	2768			5715		1.2	13	2.34	18	43	0.5	140	4.4	0.64	4.08	5.2	10.8	34.1	83.6	26.5	31.7	227	16.7	11.5
M	40	86503	86121	80701	5715							86500		1.5	16.5	3.2	44	50	0.7	143	5.4	0.68	4.42	13.9	12.5	37.8	85.5	28.3	33.1	83	15.7	17.7	>60 mL/min/1.73㎡
M	42	85306	5733	5711								85400		1	11.4	4.29	15	17	0.3	116	3.8	0.61	4.16	10.9	12.6	34.1	82	30.3	37	177	11.5	8.7	>60 mL/min/1.73㎡
M	54	51881	389	5672	5715	45621	7030	7895	2738	4568	5722	389		3.4	36.8	1.36	53	109	5.8	139	4.1	2	2.69	13.3	7.6	24	89.2	28.3	31.7	160	24.2	38.1	35 mL/min/1.73㎡(stage3:30-59)	1
M	54	389	51881	5672	5715	45621	7030	7895	2738	4568	53789	5722	1	3.3	36.1	3.05	83	156	24	128	3.6	3.17	2.59	7.5	8.7	24.3	93.8	33.6	35.8	102	21.5	48.3	21 mL/min/1.73㎡(stage4:15-29)	1
M	41	5715	45621	85224	3485	34290	7030					5715		1.8	20.2	3.15	41	175	32.7	136	3.2	0.75	3.89	10.6	12.5	35.8	92	32.1	34.9	101	19	9.3	>60 mL/min/1.73㎡	1
M	43	5712	7895	2738	6826	7824	30390					5712		1.8	19.3	2.14	25	49	4.8	137	3.2	0.66	2.49	5.9	7.8	25.5	102.4	31.3	30.6	108	15.9	9.9	>60 mL/min/1.73㎡	1
F	62	570	7032	2867	5722	5715	1122	7824	78559	2874	5724	572	1	4.4	48.6	2.41	46	53	10.7	156	3.4	0.69	2.93	10.9	9.4	31.8	108.5	32.1	29.6	71	25.2	33.6	>60 mL/min/1.73㎡	1
M	25	5728	7030	41091	78550	2867	5711	5770	5849	5724	514	5733	1	3.5	38.8	3.45	8789	14267	10.5	143	3	6.67	5.09	10	15.1	44.2	86.8	29.7	34.2	104	13.7	29.9	10 mL/min/1.73㎡(stage5:<15)
M	65	82022	99859	81220	25000	2859	5719	7866				82020		1.2	13.6	1.68	8	22	1.3	141	3.4	0.42	2.61	4.9	9.4	27.2	88.5	29.9	33.8	160	15.7	19.3	>60	1
F	73	53240	5715	7030	45621	4568	28951	72402	7244	45981	53081	5789		1.3	13.8	2.99	15	18	2.4	142	3.3	0.53	3.3	3	9.6	29.1	88.2	29.1	33	69	15.4	12.8
M	43	3849	5712	486	45620	2867	4568	5789	2874	7824	7895	5789		1.9	21.3	2.6	42	78	6.1	134	4	0.95	2.82	4.7	9.4	26.4	94	31.9	34	55	19	38.2	>60 mL/min/1.73㎡	1
M	93	44422	7854	389	4538	5715	7051	5722	5939	2762	2859	9586		2	21.5	2.14	11	44	1.7	151	3.3	1.53	2.73	13.8	7.9	22.1	95.2	34.4	36.2	170	18.6	30.8		1
M	35	5711	4820	2738	2639	2761	2768	30500				5733		1.2	13.7	2.54	134	248	2.2	135	2.9	0.63	2.78	8.2	10.3	30	107.9	37.1	34.3	160	15	4.8	>60 mL/min/1.73㎡
M	63	260	261	5789	2698	3574	73300	4928	2768	53081	53190	5711		1	11	1.93	5	15	0.7	137	4.1	0.23	2.21	5.7	6.6	20.2	91.4	29.9	32.7	147	14.7	6.2	>60 mL/min/1.73㎡
M	50	5712	45620	7895	7824	2867	2874	570	30390			5789		2	22.2	2.44	59	191	10.4	141	3.4	0.23	3.91	2.4	8.4	26.6	88	28.1	32	39	19.9	8.4	>60 mL/min/1.73㎡	1
F	33	661	1009	3239	2874	5601	7051	2740	5939	57420	5718	7806		1	11.5	3.16	61	44	0.4	140	3.2	0.92	4.18	5.5	10.3	32.1	76.8	24.6	32.1	94	15	11.1	>60 mL/min/1.73㎡
M	67	5789	20280	51881	486	5849	5722	7990	5715	2859	2875	5722	1	1.6	17.9	2.77	28	66	3.8	155	3.2	2.53	3.31	4.5	9.1	26.8	81	27.2	33.6	45	25.2	73	26 mL/min/1.73㎡(stage4:15-29)
M	83	20020	1985	5849	5761	9974	5679	5370	5768	2753	7906	7824	1	1.6	17.3	2.91	75	189	11.1	131	4.6	5.11	3.02	13.8	9.3	27.2	90.1	30.8	34.2	45	15.5	148.6		1
M	60	1509	486	51881	2869	51882	389	5712	5722	5672	5724	5789	1	1.8	19.9	3.6	12	39	8.9	150	2.8	1.46	2.94	3.2	7.9	25.7	87.4	26.9	30.7	82	17.1	63.1	49 mL/min/1.73㎡(stage3:30-59)	1
M	51	5307	5712	7032	5723	53789	30390	7054	53081	57420	3348	5780		1.3	14.2	2.96	41	152	2.5	140	2.8	0.65		6.6	12.7	37.5				63		14	>60 mL/min/1.73㎡
M	58	389	60883	51881	78559	6084	5845	1179	5118	5712	30390	389	1	1.8	19.8	49.20 % 2.90	27	25	0.4	138	3.6	3.43	3.97	27.3	9.5	27.4	69	23.9	34.7	63	20.6	66.3	18 mL/min/1.73㎡(stage4:15-29)	1
M	72	1572	1977	1962	5712	5849	5724	1976	4019	28951	7895	1569	1	1.6	17.5	2.29	28	77	11.2	141	4	1.36	3.98	12.5	12.6	36.7	95.2	32.2	33.8	189	19.2	41.7		1
M	77	1623	5715	V0261	25000							2399		1.1	11.7	4.22	20	34	0.3	142	3.3	0.74	4.16	10	12.9	38.4	92.3	31	33.6	152	15.9	14.5
M	37	73819	34290	2949	5733	9070	78843	34590	5718	5640	311	7381		1	10.9	4.62	181	116	0.1	141	4.7	1	5.08	8.5	14.5	43.1	84.8	28.5	33.6	358	12.7	18.2	>60 mL/min/1.73㎡
M	43	389	5712	7895	7032	2738	2867	28951	2639			7895		1.9	21	1.38	11	41	1.9	131	3.5	0.89	2.72	6.6	8	23.4	86	29.4	34.2	33	18.4	37	>60 mL/min/1.73㎡
M	81	4413	51881	486	99859	869	25000	2639	5672	4590	389	4419	1	1.2	12.8	2.3	55	71	1.1	131	4.8	0.38	2.7	5	10.7	31.3	93.7	32.2	34.4	48	19.6	18.9
M	33	5722	5672	7032	5715	5724						57140	1	3.8	41.2	2.49	97	119	28.6	120	3.8	2.86	2.69	10.8	8.4	23.5	87.4	31.2	35.7	51	20.7	44	25 mL/min/1.73㎡(stage4:15-29)
M	76	5811	2738	7895	7823	5715	44629	2859	2760	2768	2765	58181		1.1	12.1	2.19	16	16	0.4	142	3.3	1.27	2.94	7	9	28.2	95.9	30.6	31.9	193	15.1	45.9		1
F	68	5715	45620	5119	80709	7051	2390	25000				8604		1.1	11.9	2.5	23	37	0.8	141	3.8	0.82	1.8	5.9	4.7	15.5	86.1	26.1	30.3	390	23.8	33.1	>60	1
M	46	5712	7895	45620	570	5849	2867	5724	2874	2859		5715		1.8	19.9	2.85	35	135	32.8	131	3.9	2.47	3.24	6.1	10	29.6	91.4	30.9	33.8	76	27.7	33	28 mL/min/1.73㎡(stage4:15-29)
M	45	7032	5761	5715	45621	7895	53081	25000	4185	417		5761		1.5	16	2.13	90	130	19.6	134	3.4	0.93	3.29	7.4	11.3	33.5	101.8	34.3	33.7	112	15.6	11.7	>60 mL/min/1.73㎡
M	33	5712	5722	5724	389	486	7032	5771	5789	30390	7895	5712	1	3.9	43.1	2.71	40	65	32.7	138	4	1.56	3.25	10.7	10.9	31.4	96.6	33.5	34.7	70	17.5	27.1	51 mL/min/1.73㎡(stage3:30-59)
M	39	4568	5715	5789	57140	7891	78559					5789	1	2.2	23.9	1.28	152	1064	1.7	150	5.4	1.13	2.76	2	8	24.6	89.1	29	32.5	61	15.4	26.8	>60 mL/min/1.73㎡
M	50	5770	5771	452	5672	5712	5119	51889	5781	72939	2740	5770		1.6	17.2	2.47	15	21	0.3	136	4.3	0.54	3.54	18.3	11.2	34.2	96.6	31.6	32.7	824	14.7	3.4	>60 mL/min/1.73㎡
M	49	5750	5711	389	5672	5715	25000	4019	2749			5750		1.4	15.3	2.85	499	141	10.9	134	3.5	0.88	3.66	9.8	9.6	29.6	80.9	26.2	32.4	75	19.9	6.8	>60 mL/min/1.73㎡
F	65	53783	4822	4280	4241	5715	7051	7895	25000	4019	5939	5789		1.1	11.7	2.51	28	48	0.5	135	4	1.55	3.94	6.3	11.8	34.2	86.8	29.9	34.5	93	15.6	38.6	34 mL/min/1.73㎡(stage3:30-59)
M	42	5579	5679	389	5715	7032	78559	25000				389	1	2.7	29.6	1.67	509	1696	0.6	142	3.5	2.32	4.77	9.2	14	41.9	87.8	29.4	33.4	233	12.7	20.6	31 mL/min/1.73㎡(stage3:30-59)
F	52	5715	7895	5819	4239	5119	2738	25000	4019	43889	72989	7895		1.1	11.6	2.46	10	16	0.4	140	4.3	1.26	3.54	6	9.7	30.7	86.7	27.4	31.6	189	13	17.6	45	1
M	62	5715	7895	5849	5119	40391	5728	99859	5722	389	78559	5715	1	1.2	13.3	2.72	20	54	0.4	133	4.5	3.35	3.68	9.3	11	32.6	88.6	29.9	33.7	676	15.9	45.3	19 mL/min/1.73㎡(stage4:15-29)	1
M	45	5712	5849	53140	7051	5722	5724	5672	30390	5728	2762	5715	1	1.9	20.4	3.28	140	195	35.2	139	5.1	5.71	4.22	13.5	13.6	36.2	85.8	32.2	37.6	208	16	112.9	11 mL/min/1.73㎡(stage5:<15)	1
M	49	431	486	5789	5712	2873	2880	30390				436	1	1.1	12.6	4.41	59	38	1.4	141	3.6	0.5	3.49	3.7	11.4	33.6	96.3	32.7	33.9	55	14.3	11	>60
F	77	5715	25080	4019	V0261	1820						5990		1.4	15.1	2.91	10	22	0.8	141	4.7	0.98	3.54	5.4	9.8	30.6	86.4	27.7	32	110	15	32.6		1
M	56	7509	5712	5722	2749	2851	5789	43491	30390	72989		5715		1.9	20.9	2.58	141	303	7.8	139	4.3	0.99	3.29	6.8	11.2	32.9	92.7	31.3	33.8	110	16.6	16.3	>60
F	42	389	78559	20510	20400	5849	570	5722	2766	2762	53340	7806	1	1.4	15.3	2.31	152	81	2	150	2.8	0.96	3.39	0.19	9.4	27.3	80.5	27.7	34.4	32	18.6	27.1	>60 mL/min/1.73㎡
M	47	7032	5715	78052	30390	2113						5733		1.3	14	2.36	41	51	14.4	138	3.7	0.69	3.27	6.2	12.4	35.9	109.8	37.9	34.5	157	15.5	5.2	>60 mL/min/1.73㎡
F	65	5715	7051	99811	389	5849	25000	5768	7895	5728		5715	1	2	21.7	3.74	5	23	17	136	4	0.74	3.65	5.1	11.4	30.2	82.7	31.2	37.7	26	16.4	31.5	>60 mL/min/1.73㎡	1
M	46	6826	5712	2874	45620	7824	2867	2859	30390			6829		2.1	23.3	2.07	8	27	3.4	139	3.8	0.83	2.55	3.6	7.8	24.1	94.5	30.6	32.4	60	18.7	8.1	>60
F	39	5712	45620	78559	389	44422	4471	4538	6829	2867	28951	5715		1.7	18.4	2.69	195	929	8.2	137	2.9	0.97	1.8	18.5	6.3	17.7	98.3	35	35.6	103	19	58.3	>60( 64 僅供參考) mL/min/1.73㎡
F	70	5118	78603	4275	5070	389	78559	5672	5715	45620	7030	5715	1	2.3	25.8	2.54	54	113	6.8	127	3.6	0.2	3.78	5.8	13.1	38.4	101.6	34.7	34.1	52	16.8	96.7
F	60	431	4821	48230	5715	2875	2869	5722	514	2738		431		1.6	17.4	2.38	68	74	2.5	134	3.5	0.3	2.93	3.7	10.5	30.7	104.8	35.8	34.2	66	16	9.3	>60 mL/min/1.73㎡
M	42	41401	4289	25060	3572	5718	5730	2724				4139		1.4	15.6	3.68	51	37	0.8	142	4	0.81	4.95	5.9	15.3	46	92.9	30.9	33.3	148	14.7	15.6	>60
M	62	5715	45620	7030	V1007							5789		1.3	14.1	3.05	26	29	0.8	140	4.1	1.08	3.73	4.8	9.6	27.7	91.7	31.6	34.5	67	16	10.7	>60 mL/min/1.73㎡
F	47	1536	1977	1985	5849	5789	2875	43491	5119	5680	1976	28522	1	1.8	19.5	3.43	21	88	2.6	132	3.6	0.38	3.07	13.2	8.5	25.2	81.1	27.4	33.7	18	18.5	4.7	>60 mL/min/1.73㎡
F	51	5715	7032	7054	486	389	78559	5728	586			7030	1	3.4	41.5	2.65	54	74	29	132	3.7	1.4	2.04	7.5	6.5	18.1	88.7	31.9	35.9	38	20.3	30.9	40 mL/min/1.73㎡(stage3:30-59)	1
M	47	5579	78820	5715	7895	2869	2738	7824				5609		1.4	15.2	2.24	22	32	1.4	141	3.1	0.74	3.1	5.5	9.8	28.8	92.9	31.6	34	52	16.8	16.1	>60 mL/min/1.73㎡
M	57	99859	7098	1419	1449	5715	7030	2869	7895	7824	25000	1498		1.5	17.6	2.21	30	46	0.8	132	3.7	0.64	3.86	5.2	10.8	32.3	83.7	28	33.4	88	25.3	13.3	>60	1
M	43	5715	7054	7032	5849	51881	7907	99811	5722	5728	25000	5715	1	1.7	19.1	2.5	4	10	31	122	4.8	3.31	2.68	1.7	7.4	21.2	79.1	27.6	34.9	22	19.8	59.3	21 mL/min/1.73㎡(stage4:15-29)
M	39	5712	45620	53140	5722	78039	1370	51889				5789		1.5	18.1	2.4	32	141	6.6	139	4.1	1.39	3.43	16.8	11	31.4	91.5	32.1	35	72	16.2	23.5	57 mL/min/1.73㎡(stage3:30-59)	1
F	75	7895	5715	4280	3963	42490	42731	25000	5939			4539		1.3	15.7	3.82	17	23	0.8	139	4.1	0.82	4.71	8.7	12.7	41.5	88.1	27	30.6	156	16.2	23.9		1
M	37	5712	45620	51881	5849	72886	5728	5724	30390			45620	1	1.5	16.4	2.85	158	1096	3	155	4.8	1.34	5.39	7.1	14.8	45.1	83.7	27.5	32.8	140	21.6	15.5	60 mL/min/1.73㎡
M	36	570	7032	51881	5849	389	78559	7824	2867	5722	2767	7032	1	2.2	23.5	2.17	198	208	21.6	136	4.1	0.46	3.39	2.6	10.5	29.4	86.7	31	35.7	71	17.8	5.3	>60 mL/min/1.73㎡
M	47	25082	389	51881	48241	V090	5990	5849	5715	7030	28951	51883	1	2	22.2	1.9	6	30	0.9	142	5.5	4.51	3.26	10.1	9.7	30.2	92.6	29.8	32.1	76	20.9	208	14 mL/min/1.73㎡(stage5:<15)
M	46	5712	5711	30390								5761		1.5	15.8	2.38	48	163	3.8	128	5.2	0.47	2.94	8.4	11.2	31.4	106.8	38.1	35.7	134	16.7	9.6	>60 mL/min/1.73㎡
M	55	85225	43491	53340	5712	2761	2874	2859	30390			85220		1.1	11.5	4.01	60	62	0.5	148	3.8	0.48	2.65	3.9	9.6	29.9	98.9	33.2	33.6	88	22.4	6.9	>60 mL/min/1.73㎡
F	40	5715	45620	7054	4659	V1271						5789		1.2	12.3	2.89	71	117	2.1	136	3.2	0.63	3.08	4.5	9.6	27.6	89.6	31.2	34.8	94	13.9	4	>60 mL/min/1.73㎡
F	73	2308	5715	9974	51881	5849	5672	389	78559	45620	486	5761	1	1.2	12.7	3.05	14	26	0.5	140	3.5	1.11	3.14	4.1	9.4	28.1	89.5	29.9	33.5	93	18.8	13.7
M	53	4239	4110	4289	5718	412	V4582					4200		1.1	12.4	3.6	102	76	0.6	138	4.4	0.7	3.96	9.5	11.9	35.4	89.4	30.1	33.6	452	13	15.8	>60
M	41	85206	85226	8024	8028	5712	80226	5789	5771	30390		85220		1.1	13	3.62	362	218	2.6	133	4.5	0.46	3.5	9.3	10.7	29.6	84.6	30.6	36.1	414	12.7	8.5	>60 mL/min/1.73㎡
M	64	72293	72989	431	3485	5789	5712	28951	7895	2768	2554	485		1.8	19.5	2.34	17	27	1.4	141	2.5	0.55	2.94	8.1	10	28.3	96.3	34	35.3	67	16.6	5.9	>60 mL/min/1.73㎡	1
M	33	570	701	7032	5715	45621	53789	5723	7895	5849	2554	5733		2.2	26.9	2.53	358	147	19.1	137	4.4	0.82	3.89	9.6	12.1	33.8	88.9	31.6	35.5	95	>14.5	9	>60 mL/min/1.73㎡	1
M	41	5715	45621	7030	28951	5723	5798	53081	25000	5758		5780		1.2	14.4	2.96	37	39	1.2	141	4.3	0.76	4.34	5.9	13.2	39	89.9	30.4	33.8	98	13.3	7.6	>60
F	48	6820	4210	4111	5715	7051	7895	25050	36201	40391	53011	6820		1.6	18.9	1.71	50	63	1.1	135	4.2	2.9	3.75	12.2	11.8	32.7	87.2	31.5	36.1	82	15.7	94.4	17 mL/min/1.73㎡(stage4:15-29)	1
M	42	1572	1978	1977	5712	5770	1976	7856	78050	4568	53140	5771		1.2	13.5	3.97	32	30	0.2	141	3.7	0.66	4.16	6.2	10.3	33.5	76	23.6	31	396	18.6	7.4	>60	1
M	58	2113	5715	7030	4550	4553	53081	2722	V1271			5690		1.1	11.4	4.59	29	21	1	144	3.8	0.86	4.93	5.5	14.9	43	87.2	30.2	34.7	126	13.2	13	>60 mL/min/1.73㎡
F	61	1518	5756	5715	7051							1519		1.1	12.2	3.61	37	34	0.3	138	3	0.53	3.95	3.7	11.2	34.6	87.6	28.4	32.4	162	12.9	8.5	>60 mL/min/1.73㎡
M	56	20500	51881	2866	5849	5712	V451	30390				20800	1	1.8	20.1	3.18	52	139	0.8	134	3.8	0.63	3.2	13.9	9.3	26.8	83.8	29.1	34.7	25	16.1	17.1	>60 mL/min/1.73㎡
F	60	42989	3942	389	78559	5728	42731	99859	5715	2874	45621	486	1	1.2	12.2	3.2	33	120	2.4	133	4	0.66	4.38	2.4	14.5	40.3	92	33.1	36	74	14.7	13.3	>60 mL/min/1.73㎡
M	74	53350	5715	2948								78900		1.2	13.4	2.34	11	22	1.3	143	3.6	1.04	3.76	2.7	11.7	34.1	90.7	31.1	34.3	45	15.1	40.8
M	51	1513	5715									1519		1	10.7	4.4	70	46	0.5	141	4.6	0.61	4.56	5.7	14.9	43.5	95.4	32.7	34.3	152	12.4	11.3	>60 mL/min/1.73㎡
F	61	6821	413	7902	5715	45621						682		1.7	18.6	2.54	34	63	6.2	132	4.1	0.73	3.12	10.8	9.1	26.7	99.4	33	33.2	66	15.7	23.4	>60
M	54	51881	389	486	5722	V1004	78559	5789	5715	5724	1976	486	1	1.4	15.5	1.98	31	94	2.8	141	3.7	1.84	3.59	15.1	11.6	34.6	85	29.5	34.8	235	18.6	46.9	39 mL/min/1.73㎡(stage3:30-59)	1
M	51	7032	5715	5758								57140		1.5	16.3	2.03	153	293	6.9	137	4.4	0.35	3.54	4.3	11.1	32.6	92.1	31.4	34	104	18.7	12.6	>60 mL/min/1.73㎡
M	42	570	5715	7030	5722	7895	2738	2867	2848			5715		3.41	37.4	1.86	52	95	8.3	144	4	1.24	1.97	15	6.8	19.9	101	34.5	34.2	46	23.3	46.3	>60 mL/min/1.73㎡	1
M	51	6822	60883	6084	7854	5712	30390					6829		1.8	20	2.36	32	33	1.6	137	3	0.66	4.1	7.4	12.4	35.8	87.3	30.2	34.6	69	13.6	8	>60	1
M	58	V581	1508	48283	5080	5715	1977	1970	1983	7032	2113	1501		1.9	20.8	2.57	38	104	1.1	139	3.6	0.77	3.36	4.6	12.3	37.1	110.4	36.6	33.2	80	15.5	9.1	>60 mL/min/1.73㎡	1
M	39	42	3849	31	71101	36000	5902	6012	5712	7294	7030	389		1.8	19.3	1.88	14	27	1.1	131	2.8	0.56	3.54	12.2	10.1	28.5	80.5	28.5	35.4	44	18.3	7.6	>60 mL/min/1.73㎡
M	48	5715	7895	45621	25040	58381	4476	V0261				5715		1.3	14.2	3.18	21	29	1.8	141	3.9	0.65	4.28	4	8.6	29.8	69.6	20.1	28.9	81	18.5	15.8	>60	1
M	53	41401	4280	4149	585	5715	5711	V451	25040	58381	25050	4130		1.2	13.2	2.64	15	11	0.2	140	4	13.32	3.23	4.6	9.1	28.7	88.9	28.2	31.7	159	14.3	96.6	4 mL/min/1.73㎡(stage5:<15)
M	50	5712	7895	28951	2874	45621	5722	6826	60886	2738	2859	5715		1.5	16.1	2.74	24	61	3.1	135	3.5	0.75	3.57	4.4	11.4	33.1	92.7	31.9	34.4	54	14.8	12.4	>60 mL/min/1.73㎡
M	55	2390	5715	7030	25000	4019						1579		1.1	12.2	3.53	61	50	0.7	140	3.8	1.04	3.24	5.5	9.1	27.5	84.9	28.1	33.1	241	16	19.9	>60
M	85	6951	6930	2883	4820	5809	5829	58389	5715	28951	496	7821		1.5	15.9	54.2 % 2.9	23	21	0.9	144	6.3	3.9	2.67	7.4	8.7	25.5	95.5	32.6	34.1	118	15.7	69.3
M	43	5130	1179	4847	5712	7895	2869	2113	549	7824	7244	486		1.4	15.1	1.98	25	50	1.3	130	3.9	0.64	2.59	31.7	7.8	24	92.7	30.1	32.5	285	18.9	33.2	>60 mL/min/1.73㎡	1
M	54	5712	45620	53190	53290	5722	2867	7895	28951	V0261	4019	5715		1.9	20.7	2.36	64	112	24.4	127	5.3	1.11	2.66	4.8	8.5	24.1	90.6	32	35.3	51	22.7	29	>60 mL/min/1.73㎡
M	56	5722	5715	5789	5723	53789	389	78551	486	5672	7030	5722	1	2.6	27.3	2.69	149	129	40.2	133	3.1	5.77	3.47	6.8	10.5	29.7	85.6	30.3	35.4	35	16.3	106.8	10 mL/min/1.73㎡(stage5:<15)
M	39	4552	4555	5715								4558		1.2	13.1	4.18	28	197	1.8	142	3	0.66	3.87	4.7	9.3	31	80.1	24	30	62	22.8	6.4	>60 mL/min/1.73㎡
M	62	5722	5715	45621	2111	7051	25000	4019				5715		1.4	15.2	3.36	18	15	1.2	146	5.3	1.5	2.35	5	7.6	21.9	93.2	32.3	34.7	52	16.4	28	47 mL/min/1.73㎡(stage3:30-59)
M	37	99666	V4364	5715	78052							99666		1.2	13	4.57	26	22	1.2	135	3.9	0.91	6	8.3	11.9	36.8	61.3	19.8	32.3	237	16.3	8.5	>60 mL/min/1.73㎡
M	46	53550	5679	5712	99859							5715		1.3	13.9	2.49	12	45	2.4	143	3.9	0.76	3.57	7	12.3	36.8	103.1	34.5	33.4	96	22.6	11.9	>60 mL/min/1.73㎡
M	82	V6759	57450	6000	4019	5715	2874	2819				57450		1.2	13.1	2.7	19	26	0.8	143	3.7	0.89	2.44	3.2	8.5	25.8	105.7	34.8	32.9	50	19.2	23.5		1
M	55	5712	5723	2894	7895	45621	4556	2809	30390			5715		1.4	15.2	3.3	22	54	1.8	143	3.5	0.91	3.71	4.2	9	30	79.2	23.7	29.9	105	21.4	12.9	>60	1
F	36	5715	7030	45621								5715		1.4	14.4	4.4	38	43	1.3	140	4.5	0.58	4.11	4.4	10	31.7	77.1	24.3	31.5	52	17.6	15.8	>60 mL/min/1.73㎡
M	35	5711	5712	7895	45621	5723	53789	5119	53081	56200	5768	5733		1.5	16.5	2.83	31	66	5.8	135	2.3	0.77	3.01	6.7	8.6	26.5	88	28.6	32.5	156	17	5.2	>60 mL/min/1.73㎡
M	49	2253	5715	7895	5849	40391	58189	25040	58381	V0261		2253		1.1	11.6	38.90 % 2.50	81	100	0.1	139	4.4	3.22	3.82	9.7	11.4	32.8	85.9	29.8	34.8	295	13.9	40	21 mL/min/1.73㎡(stage4:15-29)	1
M	50	40391	25040	5715	7895	28521	6929	3379	V0262			585		1.1	11.4	2.27	49	60	0.3	135	5	9.52	3.26	9.7	9.3	28.9	88.7	28.5	32.2	226	13.7	116.2	6 mL/min/1.73㎡(stage5:<15)
M	53	53140	20280	7054	5715	25000						5789		1	11	2.67	61	72	1.5	138	3.9	0.51	3.57	4	10.7	31.2	87.4	30	34.3	168	13.9	15.9	>60 mL/min/1.73㎡
M	47	5712	45620	4568	7907	5723	4185	5713	5191	V1002	30390	5789		1.1	12.3	2.98	56	209	1	137	3.6	0.56	3.21	4.3	10.1	31.8	99.1	31.5	31.8	86	23.1	5.3	>60 mL/min/1.73㎡
M	53	5712	45620	99682	5990	4104	2765	7960				5715		1.5	16.2	4.15	45	22	0.7	143	3.8	1.6	4.35	4.5	11.8	36.2	83.2	27.1	32.6	114	16	24.3	45 mL/min/1.73㎡(stage3:30-59)
F	61	5715	45621	7051	7895	53789	5723	7824	785			5715		1.6	17.3	3.29	75	44	0.9	138	5	1.08	2.77	7	10.6	28.7	103.6	38.3	36.9	136	14.4	13.4	51 mL/min/1.73㎡(stage3:30-59)
M	35	4568	5780	5712	7824	2768	30390					5789		1.5	15.7	2.22	30	111	4.5	138	2.2	0.76	2.5	6.4	8.4	23.7	92.8	32.4	34.9	89	18.1	5.8	>60 mL/min/1.73㎡
M	40	5770	7824	5713	78052	30390						5770		1.1	11.7	3.14	83	148	3	134	3.7	0.85	3.35	12.7	11.8	34.4	102.7	35.2	34.3	120	13.8	4.7	>60 mL/min/1.73㎡
F	49	5715	28951	2848	V0262							5715		1.2	13.2	4.26	62	55	0.6	142	3.9	0.6	4.51	2.4	12.5	36.7	81.4	27.7	34.1	54	13.3	11.7	>60 mL/min/1.73㎡
M	60	5712	45620	51881	5184	486	7051	5722	7824	2874	5939	5722		1.6	17.3	2.55	46	70	2	157	2.7	1.23	3.42	6.1	10.5	31.9	93.3	30.7	32.9	42	19.9	45.1	60 mL/min/1.73㎡
M	46	5712	2869	7895	7824	2768	2888					5715		2.1	22.6	3.07	15	68	37.6	137	2.6	1.14	2.63	23.6	9.2	25	95.1	35	36.8	100	20.1	27.9	>60 mL/min/1.73㎡
M	63	59010	5920	5712	2740	4940	25000	30390				5990		1	11.1	3.08	113	265	2.5	136	2.9	1.07	2.82	4.3	10	28.6	101.4	35.5	35	154	15.3	9.8	>60 mL/min/1.73㎡
M	90	2390	452	5715	7051	7895	5723	5939				7873	1	1.8	19.6	2.41	48	154	1.5	137	4.6	1.95	4.43	18.1	12.8	38.3	86.5	28.9	33.4	78	16.6	45.4		1
M	48	5990	5712	45621	4242	2874	2800	78820	5640	7820	53011	5715		2.5	27.1	2.76	33	74	17.1	131	3.5	0.65	3.34	13.9	10.8	30.8	92.2	32.3	35.1	67	22.8	14.4	>60 mL/min/1.73㎡
M	52	4538	2875	701	5711							4538		1.4	14.8	3.9	95	105	0.6	144	3.9	0.8	4.66	4.5	14.4	42.2	90.6	30.9	34.1	121	12.9	11.1	>60 mL/min/1.73㎡
M	38	5712	45620	2867	2874	7895	5738	2809	2721			5789		1.3	13.8	3.05	13	31	0.4	136	3.6	0.5	2.59	9	7.5	22	82.6	28.2	34.1	114	15	18.4	>60( 186 僅供參考) mL/min/1.73㎡	1
M	50	5715	45621	2113	7030	28951	3899	4019				5715		1.3	14.3	3.43	18	22	1.3	141	3.4	0.61	4.77	4.6	15.3	43.7	91.6	32.1	35	69	14	9.2	>60 mL/min/1.73㎡
F	63	1625	5715	5723	94428	94800	5738					1625		1.4	14.5	2.73	26	46	1.1	142	4.3	0.37	3.24	3.4	9.3	28.1	86.7	28.7	33.1	75	18.5	11	>60 mL/min/1.73㎡
M	59	4241	5715	7030	45620	28951	2809					486		1.4	14.9	3.01	28	37	1.2	136	3.2	0.76	3.8	3.2	9.9	31.5	82.9	26.1	31.4	85	18.8	12.9	>60 mL/min/1.73㎡
M	44	5715	45620	5307	5302	53081	28951					5789		1.4	14.8	3.48	19	35	1.2	140	4.4	0.67	3.77	4.3	11.4	35.2	96.6	31.8	33	68	17.7	12.8	>60 mL/min/1.73㎡
F	58	5722	5715	40391	5119	7051	7895	45621	25000			5715		1.8	19.7	3.13	60	82	1.5	135	3.7	1.94	2.99	5.7	8.8	26.4	88.3	29.4	33.3	84	17.9	53.9	26 mL/min/1.73㎡(stage4:15-29)
M	48	5712	53190	45621	28951	30390						5715		1.8	19.4	2.92	23	66	4.3	137	4.4	0.4	3.81	7.4	10.3	30.9	81.1	27	33.3	110	19.7	8.1	>60 mL/min/1.73㎡	1
M	50	53240	5712	53082	6827	30390						5715		1.4	15.3	2.64	33	50	3.4	129	3.9	2.29	3.49	4.8	10.9	31.9	91.4	31.2	34.2	121	18.4	50.2	30 mL/min/1.73㎡(stage3:30-59)
F	81	5738	5715	7032	7054	4019						5715		1.1	12.1	3.55	73	77	0.7	141	3.5	0.66	4.62	5.5	14.3	43.3	93.7	31	33	124	13.5	17.1
M	41	5715	45621	7051	5690	3849	5990	2859				5715		1.7	18.4	1.85	26	48	1.8	137	4.2	1.4	2.7	9	8.7	25.8	95.6	32.2	33.7	131	21.4	34.5	56 mL/min/1.73㎡(stage3:30-59)
M	59	57512	389	78559	5672	7991	5849	5715	7051	2869		5750	1	1.9	20.3	2.83	43	107	10.3	145	3.2	1.2	2.89	17.5	10.9	32.1	96.5	32.9	34.1	103	20.1	15	>60 mL/min/1.73㎡	1
M	49	389	78559	5672	5712	5724	7030	7895	5722	2867	30390	5678	1	8.9	94.7	1.72	1809	6994	4.8	133	6.2	5.89	3.21	23	11.8	35.4	99.4	33	33.2	149	15.8	63.5	10 mL/min/1.73㎡(stage5:<15)
F	73	7051	5733	5711	5712	30390	7895	28529	2800	2819	5990	7824		1.3	13.5	1.82	79	118	2.8	138	3.3	0.85	2.27	3	8.2	23.4	103.1	36.1	35	156	20.6	1.8
M	52	5712	45620	78559	389	486	3453	570	5722	30390	5809	5715	1	3.4	35.8	2.37	132	499	5.4	148	6.2	1.82	2.45	14.2	7.1	21.8	89	29	32.6	108	14.9	22.9	39 mL/min/1.73㎡(stage3:30-59)
M	46	4232	4289	42731	4239	5712	30390					4232		1.3	13.6	4.29	18	26	2.2	142	3.9	1.04	4.19	5.5	12.9	39.6	94.5	30.8	32.6	108	14.9	19.8	>60 mL/min/1.73㎡
M	47	5711	5715	7030	7051	28951	2867	5789				5733	1	2.2	23.4	2.6	530	714	28.4	143	3.2	0.7	4.19	5.4	13.4	38.7	92.4	32	34.6	92	18.7	5.8	>60 mL/min/1.73㎡
M	28	4809	4830	48283	389	2794	5718	7892	2768	2738	2859	51881		1	10.9	2.94	54	83	0.5	145	3.2	0.58	3.72	11.5	10.9	32.8	88.2	29.3	33.2	311	13.1	4.1	>60 mL/min/1.73㎡
M	72	389	486	51881	585	5715	5722	78559	4280	73018	4111	389	1	1.4	15.3	1.81	37	110	1.6	139	3.1	5.67	2.79	21.3	9.1	29.6	106.1	32.6	30.7	142	19.8	63.8		1
F	57	5715	25000	V0262								5715		1.6	16.8	3.36	25	43	1.5	145	3.5	0.28	4.42	2.9	10	32.3	73.1	22.6	31	43	25.4	6.1	>60 mL/min/1.73㎡
M	75	3842	5761	41071	5715	5990	4104	5939	25000	4019		7806		1.2	12.8	3.03	28	24	0.5	142	3.8	1.1	3.06	6.7	9.1	27.8	90.8	29.7	32.7	180	14.4	11.8
F	60	7054	5715	7895	5939	5724	2765	2768	53190	53290	25000	5733		1.9	20.6	54.90 % 3.10	131	364	20.6	140	3.7	0.21	3.35	3.5	8.4	25.5	76.1	25.1	32.9	116	23	4	>60 mL/min/1.73㎡
F	38	5712	7051	53081	2800	4558	4019	4185	4104	V0981		5712		1.9	21.3	2.15	7	57	20.5	134	2.5	0.83	2.69	18.1	8	23.4	87	29.7	34.2	178	23.1	13.3	>60 mL/min/1.73㎡
M	40	5712	2812	57420	7863	2639	4019	5373	30390			5789		1.2	13.5	3.47	82	161	11.3	136	4.2	0.81	2.55	5.5	9.2	27	106.3	34.5	32.5	347	16.1	12	>60 mL/min/1.73㎡
M	41	5119	486	5712	7824	2867	2859	30390	2768	2761	2738	5712		1.4	15.2	2.29	36	100	12.9	137	3.2	0.65	2.95	12.2	9.1	26.2	91.2	30.8	33.8	55	27.3	11.1	>60 mL/min/1.73㎡
M	45	5712	7032	7895	45620	5722	2738	30390				5715		2	21.5	2.57	128	165	15.2	127	4.3	0.61	2.99	6.2	11.1	30.6	97.7	36.1	37	61	18.1	18.1	>60 mL/min/1.73㎡	1
F	65	389	5728	5672	5715	5733	5722	57420	542			389	1	1.2	13.6	2.53	73	187	6.4	129	3.6	0.65	3.39	2.1	10.8	31.2	92	31.9	34.6	52	17.9	17.2	>60	1
M	61	1519	5990	5715	7895	7907	1122	414	4019	25040	58381	53100		1.3	14.6	2.04	24	25	0.4	154	3.3	1.71	2.85	11	8.2	25.8	90.5	28.8	31.8	187	17.9	25.5	41 mL/min/1.73㎡(stage3:30-59)
F	55	57149	5715	5722	389	5849	5724	79092	5789	2762		5733	1	1.7	19	2.1	116	156	21	130	5	1.02	3.88	13.1	10.1	28.4	73.2	26	35.6	108	19.9	32.7	56 mL/min/1.73㎡(stage3:30-59)
M	47	4552	4555	5712	45620	7895	7824	2867	5722	2809	53190	5789		1.9	21.2	2.3	14	65	5.3	137	3.6	0.82	4.06	7.8	8.7	27.1	86.2	29.6	34.3	93	17.1	7.3	>60 mL/min/1.73㎡	1
M	32	8052	5712	2800	5789	7291	7245	30390				8053		1.3	13.6	3.67	18	92	1.6	140	3.6	0.93	3.1	8.2	7.4	24.5	79	23.9	30.2	144	21.3	6.7	>60 mL/min/1.73㎡
M	59	81003	85201	5715	2740	42789	2859	4019	30390			81000		1.1	12	4.36	39	59	1.2	144	2.9	0.69	3.78	11.6	9.3	30	79.4	24.6	31	331	24.3	11	>60 mL/min/1.73㎡
M	45	1196	5712	7895	45621	28951	2738	2869	53190	486	5119	389		2.3	25.1	2.88	11	45	8.4	133	4.2	0.59	3.13	6.7	10.4	28.7	91.7	33.2	36.2	72	20	18.9	>60 mL/min/1.73㎡
M	60	389	78559	5672	4821	5128	5845	310	2866	5715	7895	51883	1	2	22.4	2.56	10	12	1	124	2.9	3.02	2.27	14.9	7.1	20.4	89.9	31.3	34.8	190	14.6	68.4	21 mL/min/1.73㎡(stage4:15-29)	1
M	36	5712	5761	7030								5761		1.6	18.1	3.26	62	77	10.8	141	3.2	0.8	3.94	4.5	8.5	25.4	64.5	21.6	33.5	127	18.4	8.8	>60 mL/min/1.73㎡
M	44	5789	4568	78559	5849	5712	45621	2869	2874	30390		5789	1	2.3	25.7	1.66	194	1048	1.2	141	3.7	1.32	1.72	11	5.6	16.6	96.5	32.6	33.7	43	18.1	33.6	59 mL/min/1.73㎡(stage3:30-59)	1
M	49	51881	486	40391	5570	56949	5302	53082	V451	25000	2859	51881	1	2.2	24.6	1.94	6	18	3.5	130	2.7	4.45	3.09	6.3	9	25.8	83.5	29.1	34.9	21	15.7	70.7	14 mL/min/1.73㎡(stage5:<15)
M	51	5119	5110	486	43491	5712	2874	25000	4019	30390		5119		1.2	13.4	3.32	22	56	0.7	135	4.2	0.63	3.49	4.5	9.8	30.2	86.5	28.1	32.5	104	20.3	9.8	>60
M	43	8602	5715	45620	7030	7051	80709	81209	71521			8602		1.7	18.9	2.19	33	29	0.9	131	3.5	0.82	4.36	13.2	13.5	38.6	88.5	31	35	81	12.4	36.9	>60 mL/min/1.73㎡
M	30	570	5711	5712	45621	7030	7806	2888	1369	4019	53081	5733		2	22.3	3.2	1167	204	15.7	142	3.4	0.88	4.03	12	12.7	37.1	92.1	31.5	34.2	173	13.5	10.2	>60 mL/min/1.73㎡
[truncated: 2,081 more rows]
